# Supplementary material for: Gonadal Transcriptome Analysis Reveals the lncRNA–mRNA Pair in Sea Cucumber Holothuria leucospilota
Source: Genes (Basel). 2025 Oct 30;16(11):1293. doi: 10.3390/genes16111293 (PMC12652635; doi:10.3390/genes16111293)
Supplement: Supplementary file 1 [file genes-16-01293-s001.zip]

Archive with 1 entries (1 files):
- Supplementary Tables S1-S11.xlsx
