# Supplementary material for: Gonadal Transcriptome Analysis Reveals the lncRNA–mRNA Pair in Sea Cucumber Holothuria leucospilota
Source: Genes (Basel). 2025 Oct 30;16(11):1293. doi: 10.3390/genes16111293 (PMC12652635; doi:10.3390/genes16111293)
Supplement: Supplementary file 1 [file genes-16-01293-s001.zip › Supplementary Tables S1-S11.xlsx]

## Sheet: Table S1
Table S1. Primer sequences for reverse transcription experiment.
Forward Primer	5′-CTGCTCGCTTCGCTACTTGGA-3′
Reverse Primer	5′-CGGCACCTGTCCTACGAGTTG-3′

## Sheet: Table S2
Table S2. Primer sequences for qRT-PCR validation.
ID	Primer Sequence (5′ to 3′)
MSTRG.32831.1	F: CAGGCTTTGGCTTTACTAGTT R: TAAGCAGCGAGGAAACTCAGT
sox9	F: ATGCACCGGTGTGAATTCGAC R: GCTTCGAGCTCCGCGTGAGGT
MSTRG.57315.1	F:GAAATTTCTTTATTGTATCTTCG R: GCTTGTTTCAAAATACTACATTT
MTHFR	F: GCTATCATTCACTTCGAAATT R: TTGACACATTGGAAATGGGTC
MSTRG.11041.1	F: ATTTCAAGAAGGGTAACTGTG R: CTCTGGTGACCCCAAATGACC
MAFA	F: CTCTAAGCCAGATACCAATAAGC R: TGGGGTGCGCCGGGACGAGTC
MSTRG.11074.1	F: GACACTTTGCTCGTTAAACAC R: ATCCAAGCTTCCTATCTTGAG
Macf1	F: ACGGATGACATTGCACTGAGC R: TGAATGAAAGCGACATACACT

## Sheet: Table S3
Table S3. The statistics of lncRNA sequencing data.
Sample	RawData(bp)	BF_Q20(%)	BF_Q30(%)	BF_N(%)	BF_GC(%)	CleanData(bp)	AF_Q20(%)	AF_Q30(%)	AF_N(%)	AF_GC(%)
Female-1	11470074300	11240577018 (98.00%)	10738729740 (93.62%)	1556943 (0.01%)	4749480038 (41.41%)	11413049400	11198439289 (98.12%)	10708583205 (93.83%)	1534240 (0.01%)	4720660931 (41.36%)
Female-2	11065701300	10860509432 (98.15%)	10409173634 (94.07%)	1551436 (0.01%)	4605482912 (41.62%)	11010707008	10819392308 (98.26%)	10378949179 (94.26%)	1528971 (0.01%)	4577569566 (41.57%)
Female-3	9882078600	9733533388 (98.50%)	9416314261 (95.29%)	461064 (0.00%)	4095727844 (41.45%)	9815736393	9682381655 (98.64%)	9377120784 (95.53%)	358018 (0.00%)	4061305208 (41.38%)
Male-1	10921314300	10670219713 (97.70%)	10103867086 (92.52%)	1891708 (0.02%)	4545424363 (41.62%)	10870660703	10633679541 (97.82%)	10078644213 (92.71%)	1871571 (0.02%)	4519828336 (41.58%)
Male-2	11105982300	10802169863 (97.26%)	10128328019 (91.20%)	1918537 (0.02%)	4605775135 (41.47%)	11028632351	10744407192 (97.42%)	10086646667 (91.46%)	1893857 (0.02%)	4565838689 (41.40%)
Male-3	9595328400	9419177915 (98.16%)	9065358990 (94.48%)	1951760 (0.02%)	4070901457 (42.43%)	9517669942	9357088803 (98.31%)	9015742513 (94.73%)	1936862 (0.02%)	4031825970 (42.36%)

## Sheet: Table S4
Table S4. Type of lncRNAs in the gonads of H.leucospilota
lncRNA	mRNA	type
MSTRG.1001.2	HOLleu_00698	Intronic LncRNAs
MSTRG.10018.1	--	Intergenic LncRNAs
MSTRG.10019.1	HOLleu_06979	Sense LncRNAs
MSTRG.10019.1	HOLleu_06980	Sense LncRNAs
MSTRG.10042.1	--	Intergenic LncRNAs
MSTRG.10052.1	--	Intergenic LncRNAs
MSTRG.10052.2	--	Intergenic LncRNAs
MSTRG.10054.1	--	Intergenic LncRNAs
MSTRG.10066.1	MSTRG.10066	Sense LncRNAs
MSTRG.1007.2	--	Intergenic LncRNAs
MSTRG.10075.1	HOLleu_07015	Intronic LncRNAs
MSTRG.10076.1	--	Intergenic LncRNAs
MSTRG.1008.1	--	Intergenic LncRNAs
MSTRG.10082.1	--	Intergenic LncRNAs
MSTRG.10083.2	HOLleu_07020	Sense LncRNAs
MSTRG.10085.1	--	Intergenic LncRNAs
MSTRG.10092.1	--	Intergenic LncRNAs
MSTRG.10093.1	--	Intergenic LncRNAs
MSTRG.10101.1	--	Intergenic LncRNAs
MSTRG.10102.1	MSTRG.10100	Bidirectional LncRNAs
MSTRG.10102.2	MSTRG.10100	Bidirectional LncRNAs
MSTRG.10110.1	HOLleu_07043	Others(sense updown)
MSTRG.10118.1	HOLleu_07047	Others(sense updown)
MSTRG.10119.1	HOLleu_07047	Sense LncRNAs
MSTRG.10127.2	--	Intergenic LncRNAs
MSTRG.1013.1	--	Intergenic LncRNAs
MSTRG.10130.1	HOLleu_07050	Others(sense updown),Others(sense updown)
MSTRG.10130.1	HOLleu_07051	Others(sense updown),Others(sense updown)
MSTRG.10130.2	HOLleu_07050	Others(sense updown),Others(sense updown)
MSTRG.10130.2	HOLleu_07051	Others(sense updown),Others(sense updown)
MSTRG.1015.1	--	Intergenic LncRNAs
MSTRG.1015.2	--	Intergenic LncRNAs
MSTRG.10156.2	HOLleu_07072	Others(sense updown)
MSTRG.1017.1	--	Intergenic LncRNAs
MSTRG.10170.1	HOLleu_07082	Sense LncRNAs
MSTRG.10178.1	--	Intergenic LncRNAs
MSTRG.10182.1	--	Intergenic LncRNAs
MSTRG.10197.2	--	Intergenic LncRNAs
MSTRG.10203.1	HOLleu_07105	Others(sense updown)
MSTRG.10214.1	HOLleu_07110	Intronic LncRNAs
MSTRG.10214.2	HOLleu_07110	Intronic LncRNAs
MSTRG.1022.1	MSTRG.1021	Others(sense updown)
MSTRG.10229.4	HOLleu_07117	Others(lnc(mRNA))
MSTRG.1023.1	--	Intergenic LncRNAs
MSTRG.10231.1	HOLleu_07117	Intronic LncRNAs
MSTRG.10232.1	HOLleu_07117	Intronic LncRNAs
MSTRG.10248.2	HOLleu_07124	Sense LncRNAs
MSTRG.10250.1	--	Intergenic LncRNAs
MSTRG.10261.1	HOLleu_07143	Sense LncRNAs
MSTRG.10266.1	HOLleu_07146	Bidirectional LncRNAs
MSTRG.10268.1	HOLleu_07148	Others(sense updown)
MSTRG.10274.1	--	Intergenic LncRNAs
MSTRG.10280.1	HOLleu_07152	Others(lnc(mRNA))
MSTRG.10286.1	--	Intergenic LncRNAs
MSTRG.10297.2	HOLleu_07157	Sense LncRNAs
MSTRG.10297.3	HOLleu_07157	Sense LncRNAs
MSTRG.10305.1	--	Intergenic LncRNAs
MSTRG.10308.1	--	Intergenic LncRNAs
MSTRG.10314.1	HOLleu_07170	Others(sense updown)
MSTRG.10315.1	--	Intergenic LncRNAs
MSTRG.10316.1	HOLleu_07170	Intronic LncRNAs
MSTRG.10322.2	--	Intergenic LncRNAs
MSTRG.10328.1	--	Intergenic LncRNAs
MSTRG.10356.1	--	Intergenic LncRNAs
MSTRG.10358.1	HOLleu_07200	Others(sense updown)
MSTRG.10362.1	--	Intergenic LncRNAs
MSTRG.10363.1	--	Intergenic LncRNAs
MSTRG.1037.1	--	Intergenic LncRNAs
MSTRG.1038.1	HOLleu_00710	Bidirectional LncRNAs
MSTRG.10394.1	--	Intergenic LncRNAs
MSTRG.10423.1	--	Intergenic LncRNAs
MSTRG.10424.1	--	Intergenic LncRNAs
MSTRG.10425.1	--	Intergenic LncRNAs
MSTRG.10434.2	HOLleu_07240	Sense LncRNAs
MSTRG.10439.1	--	Intergenic LncRNAs
MSTRG.10443.1	HOLleu_07249	Sense LncRNAs
MSTRG.1045.1	HOLleu_00714	Others(lnc(mRNA))
MSTRG.10483.1	HOLleu_07281	Others(anti down)
MSTRG.10504.1	--	Intergenic LncRNAs
MSTRG.10510.1	--	Intergenic LncRNAs
MSTRG.10517.1	HOLleu_07306	Sense LncRNAs
MSTRG.1052.1	HOLleu_00719	Antisense LncRNAs
MSTRG.10528.1	--	Intergenic LncRNAs
MSTRG.10534.1	HOLleu_07315	Others(lnc(mRNA))
MSTRG.10540.1	HOLleu_07318	Others(anti down)
MSTRG.10554.1	--	Intergenic LncRNAs
MSTRG.1056.1	--	Intergenic LncRNAs
MSTRG.10560.1	HOLleu_07327	Others(sense updown)
MSTRG.10565.1	--	Intergenic LncRNAs
MSTRG.10575.2	--	Intergenic LncRNAs
MSTRG.10577.1	--	Intergenic LncRNAs
MSTRG.10579.1	--	Intergenic LncRNAs
MSTRG.10581.1	HOLleu_07338	Others(sense updown)
MSTRG.10581.3	HOLleu_07338	Others(sense updown)
MSTRG.10582.1	--	Intergenic LncRNAs
MSTRG.10593.1	--	Intergenic LncRNAs
MSTRG.10594.1	--	Intergenic LncRNAs
MSTRG.10595.1	--	Intergenic LncRNAs
MSTRG.10600.1	HOLleu_07347	Sense LncRNAs
MSTRG.10602.1	HOLleu_07349	Sense LncRNAs
MSTRG.10602.1	HOLleu_07350	Sense LncRNAs
MSTRG.1063.1	HOLleu_00723	Antisense LncRNAs
MSTRG.1063.1	HOLleu_00724	Antisense LncRNAs
MSTRG.10634.1	HOLleu_07381	Others(sense updown)
MSTRG.10640.1	--	Intergenic LncRNAs
MSTRG.10643.1	HOLleu_07387	Others(sense updown)
MSTRG.10646.1	--	Intergenic LncRNAs
MSTRG.10655.3	HOLleu_07395	Others(anti down)
MSTRG.10658.1	--	Intergenic LncRNAs
MSTRG.10659.1	HOLleu_07398	Sense LncRNAs
MSTRG.10675.1	--	Intergenic LncRNAs
MSTRG.10677.1	--	Intergenic LncRNAs
MSTRG.10677.2	--	Intergenic LncRNAs
MSTRG.10678.1	HOLleu_07407	Sense LncRNAs
MSTRG.10681.1	HOLleu_07408	Others(sense updown)
MSTRG.10685.2	HOLleu_07413	Sense LncRNAs
MSTRG.10711.1	HOLleu_07427	Others(sense updown)
MSTRG.10749.1	--	Intergenic LncRNAs
MSTRG.10758.1	HOLleu_07456	Sense LncRNAs
MSTRG.10765.1	HOLleu_07462	Sense LncRNAs
MSTRG.10768.1	--	Intergenic LncRNAs
MSTRG.10769.1	HOLleu_07464	Sense LncRNAs
MSTRG.10769.2	HOLleu_07464	Sense LncRNAs
MSTRG.10770.1	--	Intergenic LncRNAs
MSTRG.10771.1	--	Intergenic LncRNAs
MSTRG.10774.1	--	Intergenic LncRNAs
MSTRG.10782.1	HOLleu_07470	Sense LncRNAs
MSTRG.10782.1	HOLleu_07471	Sense LncRNAs
MSTRG.10784.1	--	Intergenic LncRNAs
MSTRG.10786.1	--	Intergenic LncRNAs
MSTRG.10803.1	--	Intergenic LncRNAs
MSTRG.10808.1	HOLleu_07499	Sense LncRNAs
MSTRG.10808.2	HOLleu_07499	Sense LncRNAs
MSTRG.10822.1	--	Intergenic LncRNAs
MSTRG.10835.1	--	Intergenic LncRNAs
MSTRG.10839.1	HOLleu_07524	Sense LncRNAs
MSTRG.10846.1	--	Intergenic LncRNAs
MSTRG.10847.2	HOLleu_07528	Sense LncRNAs
MSTRG.10849.1	--	Intergenic LncRNAs
MSTRG.10851.1	--	Intergenic LncRNAs
MSTRG.10863.1	HOLleu_07543	Sense LncRNAs
MSTRG.10863.2	HOLleu_07543	Sense LncRNAs
MSTRG.10863.3	HOLleu_07543	Sense LncRNAs
MSTRG.10863.4	HOLleu_07543	Sense LncRNAs
MSTRG.10882.1	--	Intergenic LncRNAs
MSTRG.10885.1	HOLleu_07555	Bidirectional LncRNAs
MSTRG.10896.1	--	Intergenic LncRNAs
MSTRG.10911.1	--	Intergenic LncRNAs
MSTRG.10912.1	HOLleu_07571	Sense LncRNAs
MSTRG.10914.1	--	Intergenic LncRNAs
MSTRG.10915.1	--	Intergenic LncRNAs
MSTRG.10960.1	HOLleu_07606	Antisense LncRNAs
MSTRG.10963.1	--	Intergenic LncRNAs
MSTRG.10972.1	HOLleu_07614	Others(sense updown)
MSTRG.10974.1	--	Intergenic LncRNAs
MSTRG.10986.2	HOLleu_07623	Others(sense updown)
MSTRG.10998.1	HOLleu_07630	Bidirectional LncRNAs
MSTRG.1100.1	--	Intergenic LncRNAs
MSTRG.11010.1	--	Intergenic LncRNAs
MSTRG.11022.1	HOLleu_07648	Bidirectional LncRNAs
MSTRG.11037.1	--	Intergenic LncRNAs
MSTRG.11041.1	--	Intergenic LncRNAs
MSTRG.1105.1	--	Intergenic LncRNAs
MSTRG.11058.1	--	Intergenic LncRNAs
MSTRG.1106.1	--	Intergenic LncRNAs
MSTRG.11069.1	--	Intergenic LncRNAs
MSTRG.11072.2	HOLleu_07697	Others(sense updown)
MSTRG.11074.1	--	Intergenic LncRNAs
MSTRG.11092.1	HOLleu_07709	Others(sense updown)
MSTRG.11107.1	--	Intergenic LncRNAs
MSTRG.11110.1	--	Intergenic LncRNAs
MSTRG.11143.1	--	Intergenic LncRNAs
MSTRG.11170.3	--	Intergenic LncRNAs
MSTRG.11178.1	--	Intergenic LncRNAs
MSTRG.11185.1	--	Intergenic LncRNAs
MSTRG.11188.1	HOLleu_07790	Sense LncRNAs
MSTRG.11189.1	--	Intergenic LncRNAs
MSTRG.1119.1	--	Intergenic LncRNAs
MSTRG.11190.1	HOLleu_07792	Sense LncRNAs
MSTRG.11194.1	--	Intergenic LncRNAs
MSTRG.11197.1	--	Intergenic LncRNAs
MSTRG.11198.1	HOLleu_07799	Others(sense updown)
MSTRG.11200.1	--	Intergenic LncRNAs
MSTRG.11203.1	HOLleu_07801	Others(anti down)
MSTRG.11216.3	--	Intergenic LncRNAs
MSTRG.11226.1	--	Intergenic LncRNAs
MSTRG.11230.1	--	Intergenic LncRNAs
MSTRG.11242.1	--	Intergenic LncRNAs
MSTRG.11247.1	HOLleu_07854	Sense LncRNAs
MSTRG.1125.1	MSTRG.1124	Antisense LncRNAs
MSTRG.11252.2	--	Intergenic LncRNAs
MSTRG.1127.1	--	Intergenic LncRNAs
MSTRG.11275.1	--	Intergenic LncRNAs
MSTRG.11276.1	HOLleu_07874	Bidirectional LncRNAs
MSTRG.11280.1	HOLleu_07877	Sense LncRNAs
MSTRG.11281.1	--	Intergenic LncRNAs
MSTRG.11290.1	--	Intergenic LncRNAs
MSTRG.11306.2	--	Intergenic LncRNAs
MSTRG.11318.1	HOLleu_07899	Intronic LncRNAs
MSTRG.11362.1	--	Intergenic LncRNAs
MSTRG.11362.2	--	Intergenic LncRNAs
MSTRG.11365.1	HOLleu_07945	Others(sense updown)
MSTRG.11366.1	--	Intergenic LncRNAs
MSTRG.11381.1	--	Intergenic LncRNAs
MSTRG.11398.1	--	Intergenic LncRNAs
MSTRG.11416.1	--	Intergenic LncRNAs
MSTRG.11425.1	--	Intergenic LncRNAs
MSTRG.11432.1	--	Intergenic LncRNAs
MSTRG.11454.1	--	Intergenic LncRNAs
MSTRG.11470.1	--	Intergenic LncRNAs
MSTRG.11470.2	--	Intergenic LncRNAs
MSTRG.11483.1	--	Intergenic LncRNAs
MSTRG.11484.1	--	Intergenic LncRNAs
MSTRG.11485.1	--	Intergenic LncRNAs
MSTRG.11485.2	--	Intergenic LncRNAs
MSTRG.11487.1	--	Intergenic LncRNAs
MSTRG.11503.1	--	Intergenic LncRNAs
MSTRG.11508.1	--	Intergenic LncRNAs
MSTRG.11527.1	HOLleu_08033	Others(sense updown)
MSTRG.11528.1	HOLleu_08037	Sense LncRNAs
MSTRG.11530.1	--	Intergenic LncRNAs
MSTRG.11535.1	--	Intergenic LncRNAs
MSTRG.11536.1	HOLleu_08040	Sense LncRNAs
MSTRG.1154.1	HOLleu_00783	Others(sense updown)
MSTRG.11544.1	HOLleu_08047	Sense LncRNAs
MSTRG.11572.1	--	Intergenic LncRNAs
MSTRG.11581.1	--	Intergenic LncRNAs
MSTRG.11585.1	HOLleu_08074	Others(sense updown)
MSTRG.11586.1	HOLleu_08076	Others(sense updown)
MSTRG.11599.1	--	Intergenic LncRNAs
MSTRG.11606.1	--	Intergenic LncRNAs
MSTRG.11612.1	--	Intergenic LncRNAs
MSTRG.11614.1	HOLleu_08094	Sense LncRNAs
MSTRG.11618.1	--	Intergenic LncRNAs
MSTRG.11619.1	HOLleu_08095	Sense LncRNAs
MSTRG.11619.2	HOLleu_08095	Sense LncRNAs
MSTRG.11622.1	HOLleu_08096	Sense LncRNAs
MSTRG.11625.1	HOLleu_08097	Others(sense updown)
MSTRG.11642.1	--	Intergenic LncRNAs
MSTRG.11647.1	--	Intergenic LncRNAs
MSTRG.11652.2	--	Intergenic LncRNAs
MSTRG.11652.3	--	Intergenic LncRNAs
MSTRG.11657.1	--	Intergenic LncRNAs
MSTRG.11661.1	--	Intergenic LncRNAs
MSTRG.1167.1	--	Intergenic LncRNAs
MSTRG.1167.2	--	Intergenic LncRNAs
MSTRG.11677.1	HOLleu_08132	Others(sense updown)
MSTRG.1168.1	--	Intergenic LncRNAs
MSTRG.1168.2	--	Intergenic LncRNAs
MSTRG.11684.1	--	Intergenic LncRNAs
MSTRG.11694.1	HOLleu_08141	Sense LncRNAs
MSTRG.11708.1	HOLleu_08153	Bidirectional LncRNAs
MSTRG.11713.1	--	Intergenic LncRNAs
MSTRG.11718.7	HOLleu_08160	Others(sense updown)
MSTRG.11724.1	--	Intergenic LncRNAs
MSTRG.11758.1	HOLleu_08184	Others(anti down)
MSTRG.11764.1	--	Intergenic LncRNAs
MSTRG.11773.1	--	Intergenic LncRNAs
MSTRG.11774.1	--	Intergenic LncRNAs
MSTRG.11811.1	HOLleu_08226	Sense LncRNAs
MSTRG.11819.1	--	Intergenic LncRNAs
MSTRG.11826.1	--	Intergenic LncRNAs
MSTRG.11827.1	--	Intergenic LncRNAs
MSTRG.11827.2	--	Intergenic LncRNAs
MSTRG.11834.2	HOLleu_08241	Others(sense updown)
MSTRG.11850.3	HOLleu_08253	Sense LncRNAs
MSTRG.11858.2	--	Intergenic LncRNAs
MSTRG.11865.1	--	Intergenic LncRNAs
MSTRG.11874.1	HOLleu_08268	Sense LncRNAs
MSTRG.11896.2	HOLleu_08279	Sense LncRNAs
MSTRG.11897.1	--	Intergenic LncRNAs
MSTRG.11912.1	HOLleu_08286	Intronic LncRNAs
MSTRG.11913.1	HOLleu_08287	Sense LncRNAs
MSTRG.1193.1	HOLleu_00802	Antisense LncRNAs
MSTRG.11936.1	--	Intergenic LncRNAs
MSTRG.1194.1	HOLleu_00802	Intronic LncRNAs
MSTRG.1195.1	HOLleu_00802	Antisense LncRNAs
MSTRG.11981.1	HOLleu_08325	Sense LncRNAs
MSTRG.11981.2	HOLleu_08325	Sense LncRNAs
MSTRG.11993.1	--	Intergenic LncRNAs
MSTRG.120.1	--	Intergenic LncRNAs
MSTRG.12020.1	HOLleu_08355	Others(sense updown)
MSTRG.12020.2	HOLleu_08355	Others(sense updown)
MSTRG.12020.3	HOLleu_08355	Others(sense updown)
MSTRG.12023.1	HOLleu_08356	Others(sense updown)
MSTRG.12027.4	--	Intergenic LncRNAs
MSTRG.12027.5	--	Intergenic LncRNAs
MSTRG.12068.1	--	Intergenic LncRNAs
MSTRG.12078.1	--	Intergenic LncRNAs
MSTRG.1208.1	HOLleu_00813	Sense LncRNAs
MSTRG.1208.2	HOLleu_00813	Sense LncRNAs
MSTRG.1208.4	HOLleu_00813	Others(sense updown)
MSTRG.12080.1	HOLleu_08389	Others(sense updown)
MSTRG.1209.1	--	Intergenic LncRNAs
MSTRG.12101.1	--	Intergenic LncRNAs
MSTRG.12102.2	--	Intergenic LncRNAs
MSTRG.12108.1	--	Intergenic LncRNAs
MSTRG.12109.1	HOLleu_08408	Sense LncRNAs
MSTRG.1211.1	--	Intergenic LncRNAs
MSTRG.12127.1	MSTRG.12128	Others(sense updown)
MSTRG.12145.1	--	Intergenic LncRNAs
MSTRG.12150.2	HOLleu_08443	Others(sense updown)
MSTRG.12153.1	HOLleu_08445	Others(sense updown)
MSTRG.12174.1	--	Intergenic LncRNAs
MSTRG.12179.1	HOLleu_08458	Others(sense updown)
MSTRG.12191.1	HOLleu_08465	Sense LncRNAs
MSTRG.12191.2	HOLleu_08465	Sense LncRNAs
MSTRG.12205.1	--	Intergenic LncRNAs
MSTRG.12207.1	HOLleu_08472	Bidirectional LncRNAs
MSTRG.12210.1	--	Intergenic LncRNAs
MSTRG.12212.1	--	Intergenic LncRNAs
MSTRG.12213.1	--	Intergenic LncRNAs
MSTRG.12219.1	--	Intergenic LncRNAs
MSTRG.12219.2	--	Intergenic LncRNAs
MSTRG.12223.1	--	Intergenic LncRNAs
MSTRG.12223.2	--	Intergenic LncRNAs
MSTRG.12240.1	HOLleu_08477	Others(sense updown)
MSTRG.12253.1	HOLleu_08480	Bidirectional LncRNAs
MSTRG.12256.1	--	Intergenic LncRNAs
MSTRG.12272.1	--	Intergenic LncRNAs
MSTRG.12296.1	--	Intergenic LncRNAs
MSTRG.123.1	HOLleu_00083	Sense LncRNAs
MSTRG.123.3	--	Intergenic LncRNAs
MSTRG.123.4	--	Intergenic LncRNAs
MSTRG.12303.2	--	Intergenic LncRNAs
MSTRG.12304.2	--	Intergenic LncRNAs
MSTRG.12327.1	--	Intergenic LncRNAs
MSTRG.12339.2	--	Intergenic LncRNAs
MSTRG.12348.1	HOLleu_08534	Others(lnc(mRNA))
MSTRG.1236.1	--	Intergenic LncRNAs
MSTRG.12379.1	--	Intergenic LncRNAs
MSTRG.12392.1	--	Intergenic LncRNAs
MSTRG.12398.1	HOLleu_08566	Sense LncRNAs
MSTRG.12432.2	HOLleu_08582	Sense LncRNAs
MSTRG.12458.1	--	Intergenic LncRNAs
MSTRG.1246.1	--	Intergenic LncRNAs
MSTRG.12466.1	--	Intergenic LncRNAs
MSTRG.12467.1	--	Intergenic LncRNAs
MSTRG.12475.1	--	Intergenic LncRNAs
MSTRG.12491.1	--	Intergenic LncRNAs
MSTRG.12491.2	--	Intergenic LncRNAs
MSTRG.12500.1	--	Intergenic LncRNAs
MSTRG.1251.1	HOLleu_00831	Others(anti down)
MSTRG.12516.1	--	Intergenic LncRNAs
MSTRG.12529.1	--	Intergenic LncRNAs
MSTRG.12538.6	HOLleu_08636	Sense LncRNAs
MSTRG.1254.1	--	Intergenic LncRNAs
MSTRG.1255.1	--	Intergenic LncRNAs
MSTRG.12554.1	--	Intergenic LncRNAs
MSTRG.12569.1	HOLleu_08648	Sense LncRNAs
MSTRG.12569.2	HOLleu_08648	Sense LncRNAs
MSTRG.12578.1	--	Intergenic LncRNAs
MSTRG.12592.3	HOLleu_08660	Others(sense updown)
MSTRG.12605.1	HOLleu_08673	Sense LncRNAs
MSTRG.12611.1	HOLleu_08676	Others(sense updown)
MSTRG.12620.1	--	Intergenic LncRNAs
MSTRG.12621.1	--	Intergenic LncRNAs
MSTRG.12623.1	--	Intergenic LncRNAs
MSTRG.12633.1	HOLleu_08698	Others(sense updown)
MSTRG.1264.1	--	Intergenic LncRNAs
MSTRG.1265.1	--	Intergenic LncRNAs
MSTRG.12650.1	--	Intergenic LncRNAs
MSTRG.12671.1	HOLleu_08719	Intronic LncRNAs
MSTRG.12671.2	--	Intergenic LncRNAs
MSTRG.12672.1	HOLleu_08719	Others(sense updown)
MSTRG.12673.1	--	Intergenic LncRNAs
MSTRG.12696.1	HOLleu_08741	Sense LncRNAs
MSTRG.12714.1	HOLleu_08759	Others(sense updown)
MSTRG.12718.1	HOLleu_08764	Sense LncRNAs
MSTRG.12724.1	HOLleu_08771	Sense LncRNAs
MSTRG.12724.2	HOLleu_08771	Sense LncRNAs
MSTRG.12724.4	HOLleu_08771	Others(sense updown)
MSTRG.12728.1	--	Intergenic LncRNAs
MSTRG.12735.1	HOLleu_08778	Others(anti down)
MSTRG.12748.1	--	Intergenic LncRNAs
MSTRG.12761.1	--	Intergenic LncRNAs
MSTRG.12761.2	--	Intergenic LncRNAs
MSTRG.12765.1	HOLleu_08799	Others(sense updown)
MSTRG.12765.2	HOLleu_08799	Others(sense updown)
MSTRG.12780.1	HOLleu_08809	Others(sense updown)
MSTRG.12789.1	--	Intergenic LncRNAs
MSTRG.12791.1	--	Intergenic LncRNAs
MSTRG.12794.1	HOLleu_08814	Intronic LncRNAs
MSTRG.12795.1	HOLleu_08814	Others(sense updown)
MSTRG.12796.1	--	Intergenic LncRNAs
MSTRG.12816.1	--	Intergenic LncRNAs
MSTRG.12824.1	--	Intergenic LncRNAs
MSTRG.12826.1	--	Intergenic LncRNAs
MSTRG.1284.1	--	Intergenic LncRNAs
MSTRG.12846.2	HOLleu_08844	Sense LncRNAs
MSTRG.12846.3	HOLleu_08844	Sense LncRNAs
MSTRG.12846.4	HOLleu_08844	Others(sense updown)
MSTRG.12849.1	HOLleu_08845	Sense LncRNAs
MSTRG.12883.1	HOLleu_08862	Others(sense updown)
MSTRG.12895.1	--	Intergenic LncRNAs
MSTRG.12912.3	HOLleu_08883	Others(sense updown)
MSTRG.12915.1	HOLleu_08887	Others(sense updown)
MSTRG.12917.1	HOLleu_08888	Others(sense updown)
MSTRG.12920.2	HOLleu_08890	Sense LncRNAs
MSTRG.12931.1	--	Intergenic LncRNAs
MSTRG.12933.1	--	Intergenic LncRNAs
MSTRG.12934.1	--	Intergenic LncRNAs
MSTRG.12949.1	HOLleu_08928	Sense LncRNAs
MSTRG.12950.1	HOLleu_08929	Sense LncRNAs
MSTRG.12967.1	--	Intergenic LncRNAs
MSTRG.12972.3	HOLleu_08940	Others(sense updown)
MSTRG.12972.4	HOLleu_08940	Others(sense updown)
MSTRG.12975.1	--	Intergenic LncRNAs
MSTRG.12996.5	HOLleu_08957	Sense LncRNAs
MSTRG.13000.1	--	Intergenic LncRNAs
MSTRG.13001.1	--	Intergenic LncRNAs
MSTRG.13018.1	--	Intergenic LncRNAs
MSTRG.13026.1	--	Intergenic LncRNAs
MSTRG.13030.1	HOLleu_08977	Sense LncRNAs
MSTRG.13054.1	HOLleu_08997	Bidirectional LncRNAs
MSTRG.13074.5	HOLleu_09000	Others(sense updown)
MSTRG.13104.1	--	Intergenic LncRNAs
MSTRG.13111.1	HOLleu_09039	Sense LncRNAs
MSTRG.13114.1	HOLleu_09041	Antisense LncRNAs
MSTRG.13138.1	--	Intergenic LncRNAs
MSTRG.13145.1	--	Intergenic LncRNAs
MSTRG.13146.1	HOLleu_09062	Sense LncRNAs
MSTRG.13146.1	HOLleu_09063	Sense LncRNAs
MSTRG.13146.2	HOLleu_09062	Sense LncRNAs
MSTRG.13146.2	HOLleu_09063	Sense LncRNAs
MSTRG.13147.1	--	Intergenic LncRNAs
MSTRG.13150.1	HOLleu_09064	Others(sense updown)
MSTRG.13160.1	HOLleu_09068	Others(sense updown)
MSTRG.13164.1	HOLleu_09071	Sense LncRNAs
MSTRG.13164.2	HOLleu_09071	Sense LncRNAs
MSTRG.13164.3	HOLleu_09071	Sense LncRNAs
MSTRG.13198.1	--	Intergenic LncRNAs
MSTRG.13199.1	HOLleu_09099	Sense LncRNAs
MSTRG.13208.1	HOLleu_09109	Others(sense updown)
MSTRG.1321.1	HOLleu_00881	Sense LncRNAs
MSTRG.1322.1	--	Intergenic LncRNAs
MSTRG.13239.1	HOLleu_09132	Sense LncRNAs
MSTRG.1324.1	--	Intergenic LncRNAs
MSTRG.1324.2	--	Intergenic LncRNAs
MSTRG.13245.4	--	Intergenic LncRNAs
MSTRG.1325.2	HOLleu_00883	Sense LncRNAs
MSTRG.1325.3	HOLleu_00883	Sense LncRNAs
MSTRG.13255.1	--	Intergenic LncRNAs
MSTRG.1327.1	HOLleu_00886	Bidirectional LncRNAs
MSTRG.1327.2	--	Intergenic LncRNAs
MSTRG.13275.1	--	Intergenic LncRNAs
MSTRG.1329.1	--	Intergenic LncRNAs
MSTRG.13315.1	HOLleu_09186	Others(sense updown)
MSTRG.13320.1	HOLleu_09188	Bidirectional LncRNAs
MSTRG.13320.2	HOLleu_09188	Bidirectional LncRNAs
MSTRG.13325.1	--	Intergenic LncRNAs
MSTRG.13339.2	HOLleu_09204	Intronic LncRNAs
MSTRG.13340.1	--	Intergenic LncRNAs
MSTRG.13341.1	HOLleu_09205	Sense LncRNAs
MSTRG.13344.1	HOLleu_09208	Sense LncRNAs
MSTRG.13350.1	HOLleu_09212	Others(sense updown)
MSTRG.13355.1	--	Intergenic LncRNAs
MSTRG.13356.1	--	Intergenic LncRNAs
MSTRG.13396.1	--	Intergenic LncRNAs
MSTRG.13398.1	--	Intergenic LncRNAs
MSTRG.13399.1	--	Intergenic LncRNAs
MSTRG.134.1	HOLleu_00091	Others(sense updown)
MSTRG.13400.1	--	Intergenic LncRNAs
MSTRG.13402.1	HOLleu_09243	Others(sense updown)
MSTRG.13410.1	--	Intergenic LncRNAs
MSTRG.1343.2	HOLleu_00891	Sense LncRNAs
MSTRG.1343.3	HOLleu_00891	Sense LncRNAs
MSTRG.13446.1	--	Intergenic LncRNAs
MSTRG.13446.2	--	Intergenic LncRNAs
MSTRG.13446.3	--	Intergenic LncRNAs
MSTRG.13446.4	--	Intergenic LncRNAs
MSTRG.13446.5	--	Intergenic LncRNAs
MSTRG.13446.6	--	Intergenic LncRNAs
MSTRG.13446.7	--	Intergenic LncRNAs
MSTRG.13446.8	--	Intergenic LncRNAs
MSTRG.13497.1	--	Intergenic LncRNAs
MSTRG.13498.1	HOLleu_09307	Sense LncRNAs
MSTRG.13498.1	HOLleu_09308	Sense LncRNAs
MSTRG.13498.2	HOLleu_09307	Sense LncRNAs
MSTRG.13498.2	HOLleu_09308	Sense LncRNAs
MSTRG.13506.1	HOLleu_09315	Others(anti down)
MSTRG.1352.1	--	Intergenic LncRNAs
MSTRG.13529.1	HOLleu_09333	Sense LncRNAs
MSTRG.13549.1	--	Intergenic LncRNAs
MSTRG.13558.1	HOLleu_09367	Antisense LncRNAs
MSTRG.13569.1	--	Intergenic LncRNAs
MSTRG.1357.1	--	Intergenic LncRNAs
MSTRG.13572.1	HOLleu_09377	Others(sense updown)
MSTRG.13581.2	HOLleu_09389	Others(lnc(mRNA))
MSTRG.13581.3	HOLleu_09389	Antisense LncRNAs
MSTRG.13583.1	--	Intergenic LncRNAs
MSTRG.1360.5	HOLleu_00909	Others(sense updown)
MSTRG.13602.1	HOLleu_09400	Antisense LncRNAs
MSTRG.13617.1	--	Intergenic LncRNAs
MSTRG.13618.1	--	Intergenic LncRNAs
MSTRG.1362.1	--	Intergenic LncRNAs
MSTRG.13620.2	--	Intergenic LncRNAs
MSTRG.13623.1	--	Intergenic LncRNAs
MSTRG.13624.1	--	Intergenic LncRNAs
MSTRG.13632.1	HOLleu_09420	Others(sense updown)
MSTRG.13651.1	HOLleu_09427	Others(sense updown)
MSTRG.13656.1	--	Intergenic LncRNAs
MSTRG.13666.2	HOLleu_09436	Others(sense updown)
MSTRG.13669.1	--	Intergenic LncRNAs
MSTRG.13669.2	--	Intergenic LncRNAs
MSTRG.13675.1	--	Intergenic LncRNAs
MSTRG.13686.1	--	Intergenic LncRNAs
MSTRG.13720.1	HOLleu_09479	Others(sense updown)
MSTRG.13722.1	--	Intergenic LncRNAs
MSTRG.13722.2	--	Intergenic LncRNAs
MSTRG.13729.1	HOLleu_09493	Others(lnc(mRNA))
MSTRG.13742.1	--	Intergenic LncRNAs
MSTRG.13743.1	HOLleu_09508	Intronic LncRNAs
MSTRG.13768.1	HOLleu_09529	Antisense LncRNAs
MSTRG.13780.1	--	Intergenic LncRNAs
MSTRG.13816.1	--	Intergenic LncRNAs
MSTRG.13819.1	--	Intergenic LncRNAs
MSTRG.1382.1	--	Intergenic LncRNAs
MSTRG.13848.1	HOLleu_09586	Others(sense updown)
MSTRG.13860.1	--	Intergenic LncRNAs
MSTRG.13860.2	--	Intergenic LncRNAs
MSTRG.13865.1	--	Intergenic LncRNAs
MSTRG.13867.1	--	Intergenic LncRNAs
MSTRG.1388.1	HOLleu_00926	Bidirectional LncRNAs
MSTRG.13889.1	HOLleu_09605	Sense LncRNAs
MSTRG.139.1	HOLleu_00096	Others(anti down)
MSTRG.13903.1	HOLleu_09621	Others(sense updown),Others(anti down)
MSTRG.13903.1	HOLleu_09622	Others(sense updown),Others(anti down)
MSTRG.13905.1	HOLleu_09623	Others(lnc(mRNA))
MSTRG.13909.1	--	Intergenic LncRNAs
MSTRG.1391.1	--	Intergenic LncRNAs
MSTRG.13917.1	--	Intergenic LncRNAs
MSTRG.13922.1	HOLleu_09640	Sense LncRNAs
MSTRG.13928.1	--	Intergenic LncRNAs
MSTRG.13929.1	--	Intergenic LncRNAs
MSTRG.13932.1	--	Intergenic LncRNAs
MSTRG.13933.3	--	Intergenic LncRNAs
MSTRG.13934.1	--	Intergenic LncRNAs
MSTRG.13945.1	HOLleu_09653	Others(anti down)
MSTRG.13956.4	--	Intergenic LncRNAs
MSTRG.13962.2	HOLleu_09661	Sense LncRNAs
MSTRG.13970.1	--	Intergenic LncRNAs
MSTRG.13970.2	--	Intergenic LncRNAs
MSTRG.14003.1	HOLleu_09684	Others(sense updown)
MSTRG.14004.1	--	Intergenic LncRNAs
MSTRG.14008.1	--	Intergenic LncRNAs
MSTRG.1401.1	HOLleu_00940	Others(sense updown)
MSTRG.14021.1	HOLleu_09694	Sense LncRNAs
MSTRG.14037.1	--	Intergenic LncRNAs
MSTRG.14066.1	MSTRG.14065	Others(sense updown)
MSTRG.14071.3	--	Intergenic LncRNAs
MSTRG.14081.1	HOLleu_09739	Others(anti down)
MSTRG.14089.1	--	Intergenic LncRNAs
MSTRG.14095.2	HOLleu_09743	Sense LncRNAs
MSTRG.14097.3	HOLleu_09746	Others(sense updown),Others(sense updown)
MSTRG.14097.3	HOLleu_09747	Others(sense updown),Others(sense updown)
MSTRG.1411.1	--	Intergenic LncRNAs
MSTRG.14110.1	--	Intergenic LncRNAs
MSTRG.14119.1	HOLleu_09770	Others(sense updown)
MSTRG.14123.2	--	Intergenic LncRNAs
MSTRG.14123.3	--	Intergenic LncRNAs
MSTRG.14127.2	HOLleu_09774	Others(sense updown)
MSTRG.1413.3	HOLleu_00949	Antisense LncRNAs
MSTRG.14138.1	--	Intergenic LncRNAs
MSTRG.14139.1	--	Intergenic LncRNAs
MSTRG.14159.1	--	Intergenic LncRNAs
MSTRG.1416.1	--	Intergenic LncRNAs
MSTRG.14164.1	HOLleu_09798	Antisense LncRNAs
MSTRG.14165.1	HOLleu_09798	Antisense LncRNAs
MSTRG.14166.1	HOLleu_09798	Intronic LncRNAs
MSTRG.14166.2	HOLleu_09798	Intronic LncRNAs
MSTRG.14169.1	HOLleu_09799	Antisense LncRNAs
MSTRG.14172.1	HOLleu_09801	Sense LncRNAs
MSTRG.14193.1	--	Intergenic LncRNAs
MSTRG.14195.1	--	Intergenic LncRNAs
MSTRG.14195.2	--	Intergenic LncRNAs
MSTRG.14243.1	--	Intergenic LncRNAs
MSTRG.14246.5	HOLleu_09852	Sense LncRNAs
MSTRG.14253.1	HOLleu_09859	Sense LncRNAs
MSTRG.14253.2	HOLleu_09859	Sense LncRNAs
MSTRG.14254.1	--	Intergenic LncRNAs
MSTRG.14263.1	--	Intergenic LncRNAs
MSTRG.14263.2	--	Intergenic LncRNAs
MSTRG.14265.1	HOLleu_09866	Antisense LncRNAs
MSTRG.14267.1	--	Intergenic LncRNAs
MSTRG.14275.1	HOLleu_09867	Intronic LncRNAs
MSTRG.14275.2	HOLleu_09867	Intronic LncRNAs
MSTRG.14287.1	HOLleu_09874	Sense LncRNAs
MSTRG.14288.1	--	Intergenic LncRNAs
MSTRG.14290.1	HOLleu_09878	Others(lnc(mRNA))
MSTRG.14303.1	HOLleu_09885	Others(sense updown)
MSTRG.14362.1	--	Intergenic LncRNAs
MSTRG.1437.1	--	Intergenic LncRNAs
MSTRG.14381.1	HOLleu_09934	Others(sense updown)
MSTRG.14390.1	HOLleu_09945	Bidirectional LncRNAs
MSTRG.144.1	--	Intergenic LncRNAs
MSTRG.14417.1	--	Intergenic LncRNAs
MSTRG.14442.4	HOLleu_09988	Sense LncRNAs
MSTRG.14443.1	HOLleu_09988	Others(sense updown)
MSTRG.14448.1	--	Intergenic LncRNAs
MSTRG.14456.1	--	Intergenic LncRNAs
MSTRG.1446.1	HOLleu_00975	Others(sense updown)
MSTRG.1446.2	HOLleu_00975	Others(sense updown)
MSTRG.14482.1	--	Intergenic LncRNAs
MSTRG.14482.2	--	Intergenic LncRNAs
MSTRG.14489.1	HOLleu_10017	Sense LncRNAs
MSTRG.14495.1	--	Intergenic LncRNAs
MSTRG.1453.2	HOLleu_00979	Sense LncRNAs
MSTRG.1454.1	HOLleu_00979	Intronic LncRNAs
MSTRG.14543.1	HOLleu_10054	Sense LncRNAs
MSTRG.14546.1	--	Intergenic LncRNAs
MSTRG.1456.1	HOLleu_00984	Antisense LncRNAs
MSTRG.14566.1	--	Intergenic LncRNAs
MSTRG.14567.1	--	Intergenic LncRNAs
MSTRG.1457.2	HOLleu_00984	Sense LncRNAs
MSTRG.14573.1	--	Intergenic LncRNAs
MSTRG.1458.1	HOLleu_00984	Intronic LncRNAs
MSTRG.14585.2	--	Intergenic LncRNAs
MSTRG.14585.3	--	Intergenic LncRNAs
MSTRG.14585.4	--	Intergenic LncRNAs
MSTRG.1459.1	HOLleu_00984	Intronic LncRNAs
MSTRG.14615.3	HOLleu_10125	Others(sense updown)
MSTRG.1464.2	--	Intergenic LncRNAs
MSTRG.1465.1	--	Intergenic LncRNAs
MSTRG.14651.1	--	Intergenic LncRNAs
MSTRG.14657.1	HOLleu_10156	Sense LncRNAs
MSTRG.14657.2	--	Intergenic LncRNAs
MSTRG.14657.3	HOLleu_10151	Others(sense updown)
MSTRG.14657.4	HOLleu_10156	Sense LncRNAs
MSTRG.14657.7	HOLleu_10156	Sense LncRNAs
MSTRG.1466.1	--	Intergenic LncRNAs
MSTRG.1466.2	--	Intergenic LncRNAs
MSTRG.1466.3	--	Intergenic LncRNAs
MSTRG.14664.1	HOLleu_10158	Antisense LncRNAs
MSTRG.14669.1	HOLleu_10160	Others(sense updown)
MSTRG.14677.1	HOLleu_10165	Sense LncRNAs
MSTRG.1469.1	--	Intergenic LncRNAs
MSTRG.14695.1	HOLleu_10177	Others(lnc(mRNA))
MSTRG.14695.1	HOLleu_10178	Others(lnc(mRNA))
MSTRG.1472.2	HOLleu_00988	Sense LncRNAs
MSTRG.14722.1	--	Intergenic LncRNAs
MSTRG.14755.1	--	Intergenic LncRNAs
MSTRG.14768.1	--	Intergenic LncRNAs
MSTRG.14771.1	MSTRG.14771	Others(sense updown)
MSTRG.14772.1	HOLleu_10220	Bidirectional LncRNAs
MSTRG.14777.1	--	Intergenic LncRNAs
MSTRG.14780.1	--	Intergenic LncRNAs
MSTRG.14784.1	--	Intergenic LncRNAs
MSTRG.14790.2	HOLleu_10230	Antisense LncRNAs
MSTRG.14792.1	--	Intergenic LncRNAs
MSTRG.14793.1	--	Intergenic LncRNAs
MSTRG.14793.2	--	Intergenic LncRNAs
MSTRG.14794.1	HOLleu_10232	Sense LncRNAs
MSTRG.14800.1	--	Intergenic LncRNAs
MSTRG.14828.1	--	Intergenic LncRNAs
MSTRG.14835.1	--	Intergenic LncRNAs
MSTRG.14838.1	--	Intergenic LncRNAs
MSTRG.14839.1	--	Intergenic LncRNAs
MSTRG.14846.1	--	Intergenic LncRNAs
MSTRG.14852.1	--	Intergenic LncRNAs
MSTRG.14871.1	--	Intergenic LncRNAs
MSTRG.14877.1	--	Intergenic LncRNAs
MSTRG.14884.1	--	Intergenic LncRNAs
MSTRG.14886.1	HOLleu_10291	Sense LncRNAs
MSTRG.14888.2	HOLleu_10293	Sense LncRNAs
MSTRG.14889.1	HOLleu_10293	Others(anti down),Others(sense updown)
MSTRG.14889.1	HOLleu_10294	Others(anti down),Others(sense updown)
MSTRG.149.1	--	Intergenic LncRNAs
MSTRG.149.2	--	Intergenic LncRNAs
MSTRG.14936.3	HOLleu_10321	Sense LncRNAs
MSTRG.14939.1	--	Intergenic LncRNAs
MSTRG.14944.4	HOLleu_10329	Others(lnc(mRNA))
MSTRG.14948.1	HOLleu_10331	Others(sense updown)
MSTRG.14990.2	HOLleu_10352	Sense LncRNAs
MSTRG.14998.1	HOLleu_10359	Others(sense updown)
MSTRG.15003.1	--	Intergenic LncRNAs
MSTRG.15004.1	--	Intergenic LncRNAs
MSTRG.15024.1	HOLleu_10380	Sense LncRNAs
MSTRG.15028.1	HOLleu_10385	Others(sense updown)
MSTRG.1503.1	HOLleu_01008	Sense LncRNAs
MSTRG.15034.1	--	Intergenic LncRNAs
MSTRG.15043.1	HOLleu_10406	Antisense LncRNAs
MSTRG.15048.1	HOLleu_10405	Antisense LncRNAs
MSTRG.15079.1	--	Intergenic LncRNAs
MSTRG.15081.1	MSTRG.15081	Sense LncRNAs
MSTRG.15081.3	MSTRG.15081	Sense LncRNAs
MSTRG.15088.1	HOLleu_10429	Sense LncRNAs
MSTRG.15091.1	--	Intergenic LncRNAs
MSTRG.15094.1	--	Intergenic LncRNAs
MSTRG.151.1	--	Intergenic LncRNAs
MSTRG.15101.1	--	Intergenic LncRNAs
MSTRG.15101.2	--	Intergenic LncRNAs
MSTRG.15102.1	--	Intergenic LncRNAs
MSTRG.15112.2	--	Intergenic LncRNAs
MSTRG.15115.1	HOLleu_10442	Others(sense updown)
MSTRG.15118.1	--	Intergenic LncRNAs
MSTRG.15120.1	HOLleu_10446	Others(sense updown)
MSTRG.15142.1	HOLleu_10456	Others(sense updown)
MSTRG.1515.1	HOLleu_01011	Others(sense updown)
MSTRG.15179.1	--	Intergenic LncRNAs
MSTRG.15184.1	HOLleu_10475	Others(sense updown)
MSTRG.15192.1	--	Intergenic LncRNAs
MSTRG.15215.1	--	Intergenic LncRNAs
MSTRG.15239.1	--	Intergenic LncRNAs
MSTRG.15250.1	HOLleu_10509	Sense LncRNAs
MSTRG.15279.1	--	Intergenic LncRNAs
MSTRG.15280.1	--	Intergenic LncRNAs
MSTRG.15297.1	HOLleu_10530	Bidirectional LncRNAs
MSTRG.15309.1	--	Intergenic LncRNAs
MSTRG.15309.2	--	Intergenic LncRNAs
MSTRG.15318.1	HOLleu_10539	Others(sense updown)
MSTRG.15319.1	--	Intergenic LncRNAs
MSTRG.15328.1	HOLleu_10543	Antisense LncRNAs
MSTRG.15338.1	HOLleu_10552	Others(sense updown),Others(sense updown)
MSTRG.15338.1	HOLleu_10553	Others(sense updown),Others(sense updown)
MSTRG.15343.1	--	Intergenic LncRNAs
MSTRG.15355.2	HOLleu_10559	Sense LncRNAs
MSTRG.1539.1	HOLleu_01027	Antisense LncRNAs
MSTRG.15392.1	--	Intergenic LncRNAs
MSTRG.15412.1	--	Intergenic LncRNAs
MSTRG.15416.1	--	Intergenic LncRNAs
MSTRG.15421.3	HOLleu_10608	Sense LncRNAs
MSTRG.15450.1	HOLleu_10636	Others(anti down)
MSTRG.15455.1	--	Intergenic LncRNAs
MSTRG.15456.1	HOLleu_10637	Others(sense updown)
MSTRG.15461.1	HOLleu_10638	Others(sense updown)
MSTRG.15466.1	HOLleu_10644	Bidirectional LncRNAs
MSTRG.15472.2	HOLleu_10647	Sense LncRNAs
MSTRG.15508.1	--	Intergenic LncRNAs
MSTRG.1552.1	--	Intergenic LncRNAs
MSTRG.15541.1	--	Intergenic LncRNAs
MSTRG.15550.1	--	Intergenic LncRNAs
MSTRG.15557.1	--	Intergenic LncRNAs
MSTRG.15559.1	--	Intergenic LncRNAs
MSTRG.15566.1	--	Intergenic LncRNAs
MSTRG.15566.2	--	Intergenic LncRNAs
MSTRG.15582.1	HOLleu_10715	Sense LncRNAs
MSTRG.15591.1	HOLleu_10725	Antisense LncRNAs
MSTRG.15604.1	--	Intergenic LncRNAs
MSTRG.15611.1	--	Intergenic LncRNAs
MSTRG.1562.1	--	Intergenic LncRNAs
MSTRG.15626.1	HOLleu_10750	Sense LncRNAs
MSTRG.15633.1	HOLleu_10759	Others(sense updown)
MSTRG.1564.1	--	Intergenic LncRNAs
MSTRG.15653.1	HOLleu_10776	Others(sense updown)
MSTRG.15675.1	--	Intergenic LncRNAs
MSTRG.15682.2	--	Intergenic LncRNAs
MSTRG.15687.1	HOLleu_10797	Others(lnc(mRNA))
MSTRG.15687.2	--	Intergenic LncRNAs
MSTRG.15687.3	--	Intergenic LncRNAs
MSTRG.15696.1	HOLleu_10808	Others(sense updown)
MSTRG.15709.1	HOLleu_10811	Sense LncRNAs
MSTRG.15719.1	HOLleu_10814	Antisense LncRNAs
MSTRG.1572.1	--	Intergenic LncRNAs
MSTRG.15736.1	--	Intergenic LncRNAs
MSTRG.15743.1	HOLleu_10820	Bidirectional LncRNAs
MSTRG.15748.1	HOLleu_10823	Antisense LncRNAs
MSTRG.15755.1	--	Intergenic LncRNAs
MSTRG.15771.1	HOLleu_10832	Antisense LncRNAs
MSTRG.15789.1	--	Intergenic LncRNAs
MSTRG.1580.4	HOLleu_01040	Others(sense updown)
MSTRG.15817.1	--	Intergenic LncRNAs
MSTRG.15818.1	--	Intergenic LncRNAs
MSTRG.1582.1	--	Intergenic LncRNAs
MSTRG.15828.1	--	Intergenic LncRNAs
MSTRG.15835.1	--	Intergenic LncRNAs
MSTRG.15836.1	--	Intergenic LncRNAs
MSTRG.15847.3	--	Intergenic LncRNAs
MSTRG.15848.1	HOLleu_10900	Others(sense updown)
MSTRG.15864.1	--	Intergenic LncRNAs
MSTRG.15867.1	HOLleu_10911	Antisense LncRNAs
MSTRG.15867.1	HOLleu_10913	Antisense LncRNAs
MSTRG.15867.2	HOLleu_10911	Antisense LncRNAs
MSTRG.15867.2	HOLleu_10913	Antisense LncRNAs
MSTRG.15876.1	--	Intergenic LncRNAs
MSTRG.15893.1	--	Intergenic LncRNAs
MSTRG.15920.1	--	Intergenic LncRNAs
MSTRG.15927.1	HOLleu_10958	Others(anti down)
MSTRG.15943.1	--	Intergenic LncRNAs
MSTRG.15947.1	--	Intergenic LncRNAs
MSTRG.15947.2	--	Intergenic LncRNAs
MSTRG.1595.1	HOLleu_01047	Sense LncRNAs
MSTRG.15957.1	--	Intergenic LncRNAs
MSTRG.15958.1	HOLleu_10976	Others(sense updown)
MSTRG.15974.1	--	Intergenic LncRNAs
MSTRG.1598.1	HOLleu_01048	Antisense LncRNAs
MSTRG.15990.1	--	Intergenic LncRNAs
MSTRG.16009.1	HOLleu_11009	Others(sense updown)
MSTRG.16019.1	--	Intergenic LncRNAs
MSTRG.16049.1	--	Intergenic LncRNAs
MSTRG.16051.1	--	Intergenic LncRNAs
MSTRG.16059.1	--	Intergenic LncRNAs
MSTRG.16059.2	--	Intergenic LncRNAs
MSTRG.16060.1	--	Intergenic LncRNAs
MSTRG.16074.1	--	Intergenic LncRNAs
MSTRG.1610.1	--	Intergenic LncRNAs
MSTRG.16106.2	--	Intergenic LncRNAs
MSTRG.16110.1	--	Intergenic LncRNAs
MSTRG.1612.1	--	Intergenic LncRNAs
MSTRG.1613.1	--	Intergenic LncRNAs
MSTRG.16140.1	HOLleu_11091	Others(sense updown)
MSTRG.16147.1	--	Intergenic LncRNAs
MSTRG.16161.1	--	Intergenic LncRNAs
MSTRG.16192.1	--	Intergenic LncRNAs
MSTRG.16192.2	--	Intergenic LncRNAs
MSTRG.16196.1	--	Intergenic LncRNAs
MSTRG.162.1	HOLleu_00112	Others(sense updown)
MSTRG.16222.1	HOLleu_11139	Others(anti down)
MSTRG.16242.1	--	Intergenic LncRNAs
MSTRG.16247.1	--	Intergenic LncRNAs
MSTRG.16250.1	--	Intergenic LncRNAs
MSTRG.16251.1	--	Intergenic LncRNAs
MSTRG.16252.1	--	Intergenic LncRNAs
MSTRG.16273.1	HOLleu_11171	Others(sense updown)
MSTRG.163.1	--	Intergenic LncRNAs
MSTRG.16313.1	HOLleu_11189	Bidirectional LncRNAs
MSTRG.16319.1	HOLleu_11192	Others(sense updown)
MSTRG.16347.3	HOLleu_11222	Sense LncRNAs
MSTRG.16368.1	--	Intergenic LncRNAs
MSTRG.16378.1	HOLleu_11247	Others(sense updown)
MSTRG.16384.1	--	Intergenic LncRNAs
MSTRG.16398.1	--	Intergenic LncRNAs
MSTRG.164.1	--	Intergenic LncRNAs
MSTRG.16406.1	HOLleu_11264	Others(anti down)
MSTRG.16415.1	--	Intergenic LncRNAs
MSTRG.16417.1	--	Intergenic LncRNAs
MSTRG.16420.1	--	Intergenic LncRNAs
MSTRG.16421.1	--	Intergenic LncRNAs
MSTRG.16429.1	--	Intergenic LncRNAs
MSTRG.16430.1	HOLleu_11282	Sense LncRNAs
MSTRG.16460.1	HOLleu_11296	Others(sense updown)
MSTRG.16464.1	HOLleu_11299	Sense LncRNAs
MSTRG.16468.1	--	Intergenic LncRNAs
MSTRG.16471.1	--	Intergenic LncRNAs
MSTRG.16472.1	HOLleu_11303	Others(sense updown)
MSTRG.16472.2	HOLleu_11303	Others(sense updown)
MSTRG.16472.3	HOLleu_11303	Others(sense updown)
MSTRG.16474.2	HOLleu_11305	Sense LncRNAs
MSTRG.16481.1	--	Intergenic LncRNAs
MSTRG.16487.1	--	Intergenic LncRNAs
MSTRG.1649.2	--	Intergenic LncRNAs
MSTRG.16492.1	HOLleu_11313	Others(anti down)
MSTRG.1650.1	--	Intergenic LncRNAs
MSTRG.16507.1	--	Intergenic LncRNAs
MSTRG.16509.1	HOLleu_11324	Others(anti down),Others(sense updown)
MSTRG.16509.1	HOLleu_11325	Others(anti down),Others(sense updown)
MSTRG.16515.3	--	Intergenic LncRNAs
MSTRG.16519.1	--	Intergenic LncRNAs
MSTRG.16522.2	HOLleu_11330	Sense LncRNAs
MSTRG.16527.1	HOLleu_11336	Others(sense updown)
MSTRG.16530.1	--	Intergenic LncRNAs
MSTRG.16532.1	--	Intergenic LncRNAs
MSTRG.16536.1	HOLleu_11339	Sense LncRNAs
MSTRG.16536.2	HOLleu_11339	Sense LncRNAs
MSTRG.16540.3	HOLleu_11341	Sense LncRNAs
MSTRG.16541.1	--	Intergenic LncRNAs
MSTRG.16555.1	HOLleu_11349	Others(sense updown)
MSTRG.16559.1	HOLleu_11352	Others(anti down)
MSTRG.16564.1	HOLleu_11356	Others(sense updown)
MSTRG.16564.2	HOLleu_11356	Others(sense updown)
MSTRG.16608.1	--	Intergenic LncRNAs
MSTRG.16613.1	HOLleu_11394	Others(sense updown)
MSTRG.16632.1	HOLleu_11399	Sense LncRNAs
MSTRG.16644.1	--	Intergenic LncRNAs
MSTRG.16647.1	HOLleu_11410	Others(sense updown)
MSTRG.16648.1	--	Intergenic LncRNAs
MSTRG.16651.1	HOLleu_11413	Bidirectional LncRNAs
MSTRG.16656.1	--	Intergenic LncRNAs
MSTRG.16657.1	--	Intergenic LncRNAs
MSTRG.16659.2	HOLleu_11417	Sense LncRNAs
MSTRG.16670.1	--	Intergenic LncRNAs
MSTRG.16716.1	HOLleu_11464	Others(sense updown)
MSTRG.16716.2	--	Intergenic LncRNAs
MSTRG.16719.1	HOLleu_11466	Others(sense updown)
MSTRG.16721.1	--	Intergenic LncRNAs
MSTRG.16728.1	--	Intergenic LncRNAs
MSTRG.16753.1	--	Intergenic LncRNAs
MSTRG.16763.1	--	Intergenic LncRNAs
MSTRG.16777.2	HOLleu_11514	Others(sense updown)
MSTRG.16795.1	--	Intergenic LncRNAs
MSTRG.16814.2	HOLleu_11518	Others(lnc(mRNA))
MSTRG.16823.1	--	Intergenic LncRNAs
MSTRG.16846.1	HOLleu_11538	Others(sense updown)
MSTRG.16868.1	--	Intergenic LncRNAs
MSTRG.16869.1	HOLleu_11549	Others(sense updown)
MSTRG.16870.1	HOLleu_11550	Others(sense updown)
MSTRG.16885.1	--	Intergenic LncRNAs
MSTRG.16893.2	--	Intergenic LncRNAs
MSTRG.16940.1	--	Intergenic LncRNAs
MSTRG.16941.1	--	Intergenic LncRNAs
MSTRG.16945.1	--	Intergenic LncRNAs
MSTRG.16958.1	--	Intergenic LncRNAs
MSTRG.16978.1	--	Intergenic LncRNAs
MSTRG.16979.1	HOLleu_11612	Sense LncRNAs
MSTRG.16979.2	HOLleu_11612	Sense LncRNAs
MSTRG.16989.1	HOLleu_11624	Bidirectional LncRNAs
MSTRG.16995.1	--	Intergenic LncRNAs
MSTRG.17007.1	HOLleu_11642	Sense LncRNAs
MSTRG.17040.1	MSTRG.17039	Others(sense updown)
MSTRG.17046.1	HOLleu_11669	Others(lnc(mRNA))
MSTRG.17072.1	HOLleu_11694	Others(sense updown)
MSTRG.17081.1	--	Intergenic LncRNAs
MSTRG.17104.1	--	Intergenic LncRNAs
MSTRG.17106.1	--	Intergenic LncRNAs
MSTRG.17107.1	--	Intergenic LncRNAs
MSTRG.17108.1	--	Intergenic LncRNAs
MSTRG.17109.1	--	Intergenic LncRNAs
MSTRG.17109.2	--	Intergenic LncRNAs
MSTRG.17129.3	HOLleu_11752	Sense LncRNAs
MSTRG.17130.1	--	Intergenic LncRNAs
MSTRG.17130.2	--	Intergenic LncRNAs
MSTRG.17132.2	--	Intergenic LncRNAs
MSTRG.17137.1	HOLleu_11753	Others(sense updown)
MSTRG.17152.2	HOLleu_11769	Sense LncRNAs
MSTRG.1716.1	--	Intergenic LncRNAs
MSTRG.17160.1	--	Intergenic LncRNAs
MSTRG.17163.4	HOLleu_11782	Sense LncRNAs
MSTRG.17174.1	--	Intergenic LncRNAs
MSTRG.17175.1	HOLleu_11790	Others(sense updown)
MSTRG.1719.1	HOLleu_01125	Sense LncRNAs
MSTRG.17205.1	HOLleu_11814	Others(sense updown)
MSTRG.17212.2	HOLleu_11820	Sense LncRNAs
MSTRG.17213.1	HOLleu_11822	Sense LncRNAs
MSTRG.17221.1	--	Intergenic LncRNAs
MSTRG.17223.1	--	Intergenic LncRNAs
MSTRG.17239.2	--	Intergenic LncRNAs
MSTRG.17241.1	--	Intergenic LncRNAs
MSTRG.17243.1	--	Intergenic LncRNAs
MSTRG.17267.1	--	Intergenic LncRNAs
MSTRG.17275.4	--	Intergenic LncRNAs
MSTRG.17289.1	--	Intergenic LncRNAs
MSTRG.17310.1	--	Intergenic LncRNAs
MSTRG.17311.1	--	Intergenic LncRNAs
MSTRG.17313.1	HOLleu_11899	Antisense LncRNAs
MSTRG.17313.2	HOLleu_11899	Others(lnc(mRNA))
MSTRG.17313.3	HOLleu_11899	Others(anti down)
MSTRG.17313.4	HOLleu_11899	Others(lnc(mRNA))
MSTRG.17313.5	HOLleu_11899	Antisense LncRNAs
MSTRG.17313.6	HOLleu_11899	Antisense LncRNAs
MSTRG.17313.7	HOLleu_11899	Others(anti down)
MSTRG.17313.8	HOLleu_11899	Others(lnc(mRNA))
MSTRG.17314.1	--	Intergenic LncRNAs
MSTRG.17320.1	HOLleu_11908	Others(sense updown)
MSTRG.17332.1	HOLleu_11917	Others(sense updown)
MSTRG.17336.1	HOLleu_11919	Others(sense updown)
MSTRG.17354.1	--	Intergenic LncRNAs
MSTRG.17355.1	--	Intergenic LncRNAs
MSTRG.17359.1	HOLleu_11928	Others(lnc(mRNA))
MSTRG.17361.1	--	Intergenic LncRNAs
MSTRG.1737.1	--	Intergenic LncRNAs
MSTRG.17377.1	HOLleu_11939	Others(sense updown)
MSTRG.1739.1	--	Intergenic LncRNAs
MSTRG.1739.2	--	Intergenic LncRNAs
MSTRG.17392.1	HOLleu_11951	Others(sense updown),Others(anti down)
MSTRG.17392.1	HOLleu_11953	Others(sense updown),Others(anti down)
MSTRG.17392.2	HOLleu_11951	Others(sense updown),Others(anti down)
MSTRG.17392.2	HOLleu_11953	Others(sense updown),Others(anti down)
MSTRG.1741.1	--	Intergenic LncRNAs
MSTRG.17410.2	HOLleu_11967	Sense LncRNAs
MSTRG.17418.2	HOLleu_11972	Sense LncRNAs
MSTRG.17421.3	--	Intergenic LncRNAs
MSTRG.17454.1	--	Intergenic LncRNAs
MSTRG.17469.3	--	Intergenic LncRNAs
MSTRG.1747.1	HOLleu_01145	Others(anti down),Others(anti down)
MSTRG.1747.1	HOLleu_01146	Others(anti down),Others(anti down)
MSTRG.17481.1	--	Intergenic LncRNAs
MSTRG.17489.1	--	Intergenic LncRNAs
MSTRG.17495.3	HOLleu_12030	Sense LncRNAs
MSTRG.17496.1	HOLleu_12028	Others(anti down)
MSTRG.17499.1	HOLleu_12030	Intronic LncRNAs
MSTRG.175.2	--	Intergenic LncRNAs
MSTRG.17525.2	HOLleu_12037	Sense LncRNAs
MSTRG.17533.1	--	Intergenic LncRNAs
MSTRG.17536.1	--	Intergenic LncRNAs
MSTRG.17537.1	--	Intergenic LncRNAs
MSTRG.17539.1	--	Intergenic LncRNAs
MSTRG.1754.1	--	Intergenic LncRNAs
MSTRG.17553.1	--	Intergenic LncRNAs
MSTRG.17568.1	--	Intergenic LncRNAs
MSTRG.1757.1	--	Intergenic LncRNAs
MSTRG.17576.1	--	Intergenic LncRNAs
MSTRG.17576.2	--	Intergenic LncRNAs
MSTRG.17576.3	--	Intergenic LncRNAs
MSTRG.17577.1	HOLleu_12081	Others(sense updown)
MSTRG.17578.1	HOLleu_12081	Intronic LncRNAs
MSTRG.17579.1	--	Intergenic LncRNAs
MSTRG.1759.1	--	Intergenic LncRNAs
MSTRG.17591.1	HOLleu_12087	Others(lnc(mRNA))
MSTRG.17594.1	--	Intergenic LncRNAs
MSTRG.17594.2	--	Intergenic LncRNAs
MSTRG.17594.3	--	Intergenic LncRNAs
MSTRG.1761.1	--	Intergenic LncRNAs
MSTRG.1761.2	--	Intergenic LncRNAs
MSTRG.17614.2	HOLleu_12110	Sense LncRNAs
MSTRG.17620.1	HOLleu_12116	Others(sense updown),Others(sense updown)
MSTRG.17620.1	HOLleu_12117	Others(sense updown),Others(sense updown)
MSTRG.17629.1	--	Intergenic LncRNAs
MSTRG.17634.1	--	Intergenic LncRNAs
MSTRG.17635.1	--	Intergenic LncRNAs
MSTRG.17649.1	HOLleu_12141	Others(sense updown)
MSTRG.17657.5	--	Intergenic LncRNAs
MSTRG.17660.1	--	Intergenic LncRNAs
MSTRG.17680.2	--	Intergenic LncRNAs
MSTRG.17694.1	HOLleu_12176	Others(sense updown)
MSTRG.17712.1	--	Intergenic LncRNAs
MSTRG.17712.2	--	Intergenic LncRNAs
MSTRG.17712.3	--	Intergenic LncRNAs
MSTRG.17714.1	HOLleu_12187	Antisense LncRNAs
MSTRG.17719.1	HOLleu_12193	Others(sense updown)
MSTRG.1772.1	--	Intergenic LncRNAs
MSTRG.17724.1	HOLleu_12194	Bidirectional LncRNAs
MSTRG.17725.1	--	Intergenic LncRNAs
MSTRG.17741.1	HOLleu_12206	Others(sense updown)
MSTRG.17768.1	--	Intergenic LncRNAs
MSTRG.17769.1	--	Intergenic LncRNAs
MSTRG.17769.2	--	Intergenic LncRNAs
MSTRG.17769.3	--	Intergenic LncRNAs
MSTRG.17770.1	--	Intergenic LncRNAs
MSTRG.1779.4	--	Intergenic LncRNAs
MSTRG.17809.1	--	Intergenic LncRNAs
MSTRG.17810.1	--	Intergenic LncRNAs
MSTRG.17822.1	HOLleu_12265	Intronic LncRNAs
MSTRG.17822.2	--	Intergenic LncRNAs
MSTRG.17825.1	--	Intergenic LncRNAs
MSTRG.17825.2	--	Intergenic LncRNAs
MSTRG.17828.2	HOLleu_12274	Sense LncRNAs
MSTRG.17832.1	HOLleu_12282	Antisense LncRNAs
MSTRG.17856.2	HOLleu_12301	Others(sense updown)
MSTRG.17860.1	HOLleu_12305	Sense LncRNAs
MSTRG.17862.1	--	Intergenic LncRNAs
MSTRG.17863.1	--	Intergenic LncRNAs
MSTRG.17874.1	--	Intergenic LncRNAs
MSTRG.17875.1	--	Intergenic LncRNAs
MSTRG.17876.1	--	Intergenic LncRNAs
MSTRG.1788.1	--	Intergenic LncRNAs
MSTRG.17890.1	--	Intergenic LncRNAs
MSTRG.17891.1	--	Intergenic LncRNAs
MSTRG.17894.1	HOLleu_12325	Antisense LncRNAs
MSTRG.17895.1	--	Intergenic LncRNAs
MSTRG.17896.1	HOLleu_12323	Intronic LncRNAs
MSTRG.17896.2	HOLleu_12323	Intronic LncRNAs
MSTRG.17897.1	HOLleu_12326	Antisense LncRNAs
MSTRG.17921.1	--	Intergenic LncRNAs
MSTRG.17921.2	--	Intergenic LncRNAs
MSTRG.17921.3	--	Intergenic LncRNAs
MSTRG.17925.1	--	Intergenic LncRNAs
MSTRG.17925.2	--	Intergenic LncRNAs
MSTRG.17939.1	--	Intergenic LncRNAs
MSTRG.1794.1	--	Intergenic LncRNAs
MSTRG.17948.1	--	Intergenic LncRNAs
MSTRG.1796.1	HOLleu_01182	Antisense LncRNAs
MSTRG.17963.1	--	Intergenic LncRNAs
MSTRG.17972.2	HOLleu_12378	Others(sense updown)
MSTRG.17974.1	--	Intergenic LncRNAs
MSTRG.17978.4	--	Intergenic LncRNAs
MSTRG.1798.1	HOLleu_01182	Antisense LncRNAs
MSTRG.17982.3	HOLleu_12388	Sense LncRNAs
MSTRG.17996.1	HOLleu_12391	Sense LncRNAs
MSTRG.18000.1	MSTRG.18001	Others(anti down)
MSTRG.18001.2	MSTRG.18001	Sense LncRNAs
MSTRG.18006.1	--	Intergenic LncRNAs
MSTRG.18010.1	--	Intergenic LncRNAs
MSTRG.18020.1	--	Intergenic LncRNAs
MSTRG.18026.1	HOLleu_12406	Others(sense updown)
MSTRG.18031.1	--	Intergenic LncRNAs
MSTRG.18037.1	HOLleu_12411	Intronic LncRNAs
MSTRG.18038.1	HOLleu_12411	Others(sense updown)
MSTRG.18044.1	HOLleu_12416	Others(lnc(mRNA))
MSTRG.18050.1	HOLleu_12419	Sense LncRNAs
MSTRG.18066.1	HOLleu_12432	Others(sense updown)
MSTRG.18067.1	--	Intergenic LncRNAs
MSTRG.18068.1	--	Intergenic LncRNAs
MSTRG.18071.1	--	Intergenic LncRNAs
MSTRG.18090.1	--	Intergenic LncRNAs
MSTRG.18099.1	--	Intergenic LncRNAs
MSTRG.18099.2	--	Intergenic LncRNAs
MSTRG.1810.2	--	Intergenic LncRNAs
MSTRG.18101.2	--	Intergenic LncRNAs
MSTRG.18105.1	--	Intergenic LncRNAs
MSTRG.18106.1	--	Intergenic LncRNAs
MSTRG.1811.1	--	Intergenic LncRNAs
MSTRG.18129.1	HOLleu_12473	Others(sense updown)
MSTRG.18133.1	--	Intergenic LncRNAs
MSTRG.18141.1	--	Intergenic LncRNAs
MSTRG.18145.1	--	Intergenic LncRNAs
MSTRG.18167.1	HOLleu_12504	Sense LncRNAs
MSTRG.18167.1	HOLleu_12505	Sense LncRNAs
MSTRG.18186.1	--	Intergenic LncRNAs
MSTRG.18225.1	--	Intergenic LncRNAs
MSTRG.18242.1	--	Intergenic LncRNAs
MSTRG.18244.2	--	Intergenic LncRNAs
MSTRG.18248.1	--	Intergenic LncRNAs
MSTRG.18265.1	--	Intergenic LncRNAs
MSTRG.18265.2	--	Intergenic LncRNAs
MSTRG.18266.1	--	Intergenic LncRNAs
MSTRG.18272.1	--	Intergenic LncRNAs
MSTRG.18272.2	--	Intergenic LncRNAs
MSTRG.18282.1	--	Intergenic LncRNAs
MSTRG.18297.1	HOLleu_12575	Others(lnc(mRNA))
MSTRG.18297.1	HOLleu_12577	Others(lnc(mRNA))
MSTRG.18301.1	HOLleu_12581	Sense LncRNAs
MSTRG.18308.1	HOLleu_12583	Others(sense updown),Others(anti down)
MSTRG.18308.1	HOLleu_12584	Others(sense updown),Others(anti down)
MSTRG.18317.1	--	Intergenic LncRNAs
MSTRG.18322.1	--	Intergenic LncRNAs
MSTRG.18328.1	HOLleu_12598	Sense LncRNAs
MSTRG.1833.1	HOLleu_01210	Others(sense updown)
MSTRG.18347.1	HOLleu_12611	Others(sense updown)
MSTRG.18365.1	--	Intergenic LncRNAs
MSTRG.18365.2	--	Intergenic LncRNAs
MSTRG.18367.2	--	Intergenic LncRNAs
MSTRG.18370.1	--	Intergenic LncRNAs
MSTRG.18375.1	--	Intergenic LncRNAs
MSTRG.18392.1	--	Intergenic LncRNAs
MSTRG.18408.4	HOLleu_12650	Others(sense updown)
MSTRG.18410.1	HOLleu_12652	Sense LncRNAs
MSTRG.18414.1	HOLleu_12653	Others(sense updown)
MSTRG.18421.1	--	Intergenic LncRNAs
MSTRG.18428.2	HOLleu_12663	Others(sense updown)
MSTRG.18451.1	--	Intergenic LncRNAs
MSTRG.18460.1	--	Intergenic LncRNAs
MSTRG.18472.1	--	Intergenic LncRNAs
MSTRG.18474.1	--	Intergenic LncRNAs
MSTRG.18480.1	HOLleu_12689	Sense LncRNAs
MSTRG.18483.1	HOLleu_12691	Antisense LncRNAs
MSTRG.18486.1	HOLleu_12691	Intronic LncRNAs
MSTRG.18509.1	--	Intergenic LncRNAs
MSTRG.18533.1	--	Intergenic LncRNAs
MSTRG.18534.1	--	Intergenic LncRNAs
MSTRG.18540.1	--	Intergenic LncRNAs
MSTRG.18544.1	--	Intergenic LncRNAs
MSTRG.18581.1	--	Intergenic LncRNAs
MSTRG.18600.1	HOLleu_12769	Others(sense updown)
MSTRG.18604.2	HOLleu_12774	Bidirectional LncRNAs
MSTRG.1863.1	--	Intergenic LncRNAs
MSTRG.18631.1	HOLleu_12788	Sense LncRNAs
MSTRG.18634.2	HOLleu_12790	Sense LncRNAs
MSTRG.18640.1	--	Intergenic LncRNAs
MSTRG.18640.2	--	Intergenic LncRNAs
MSTRG.18655.1	--	Intergenic LncRNAs
MSTRG.18663.3	HOLleu_12805	Antisense LncRNAs
MSTRG.18663.4	HOLleu_12807	Sense LncRNAs
MSTRG.18663.5	HOLleu_12807	Sense LncRNAs
MSTRG.18667.1	--	Intergenic LncRNAs
MSTRG.18674.1	--	Intergenic LncRNAs
MSTRG.18675.1	--	Intergenic LncRNAs
MSTRG.18676.1	--	Intergenic LncRNAs
MSTRG.18719.1	--	Intergenic LncRNAs
MSTRG.18719.2	--	Intergenic LncRNAs
MSTRG.18723.1	HOLleu_12848	Intronic LncRNAs
MSTRG.18724.1	HOLleu_12849	Sense LncRNAs
MSTRG.1873.1	--	Intergenic LncRNAs
MSTRG.18733.1	HOLleu_12857	Antisense LncRNAs
MSTRG.18739.2	HOLleu_12862	Sense LncRNAs
MSTRG.1874.1	--	Intergenic LncRNAs
MSTRG.18751.1	HOLleu_12869	Others(sense updown)
MSTRG.18751.2	--	Intergenic LncRNAs
MSTRG.18767.2	--	Intergenic LncRNAs
MSTRG.18789.1	--	Intergenic LncRNAs
MSTRG.18799.1	HOLleu_12895	Others(sense updown)
MSTRG.18806.1	--	Intergenic LncRNAs
MSTRG.1881.1	HOLleu_01220	Bidirectional LncRNAs
MSTRG.1881.1	HOLleu_01221	Bidirectional LncRNAs
MSTRG.18814.1	--	Intergenic LncRNAs
MSTRG.18828.1	--	Intergenic LncRNAs
MSTRG.1884.4	--	Intergenic LncRNAs
MSTRG.18846.4	HOLleu_12930	Sense LncRNAs
MSTRG.18848.1	--	Intergenic LncRNAs
MSTRG.18850.1	--	Intergenic LncRNAs
MSTRG.18860.2	--	Intergenic LncRNAs
MSTRG.18871.1	HOLleu_12945	Sense LncRNAs
MSTRG.18874.1	HOLleu_12947	Sense LncRNAs
MSTRG.18900.1	--	Intergenic LncRNAs
MSTRG.18901.1	--	Intergenic LncRNAs
MSTRG.18934.1	--	Intergenic LncRNAs
MSTRG.18935.4	HOLleu_12993	Sense LncRNAs
MSTRG.18940.1	--	Intergenic LncRNAs
MSTRG.18940.2	--	Intergenic LncRNAs
MSTRG.18946.1	--	Intergenic LncRNAs
MSTRG.18946.2	--	Intergenic LncRNAs
MSTRG.18948.1	--	Intergenic LncRNAs
MSTRG.18954.1	HOLleu_13006	Others(sense updown)
MSTRG.18972.1	--	Intergenic LncRNAs
MSTRG.18991.1	HOLleu_13034	Antisense LncRNAs
MSTRG.18995.1	--	Intergenic LncRNAs
MSTRG.19004.1	--	Intergenic LncRNAs
MSTRG.19005.1	--	Intergenic LncRNAs
MSTRG.19011.1	--	Intergenic LncRNAs
MSTRG.19023.1	--	Intergenic LncRNAs
MSTRG.19030.1	--	Intergenic LncRNAs
MSTRG.19038.1	HOLleu_13066	Sense LncRNAs
MSTRG.19041.1	--	Intergenic LncRNAs
MSTRG.19061.1	--	Intergenic LncRNAs
MSTRG.19085.1	--	Intergenic LncRNAs
MSTRG.19086.1	--	Intergenic LncRNAs
MSTRG.19117.1	--	Intergenic LncRNAs
MSTRG.19118.1	--	Intergenic LncRNAs
MSTRG.19151.1	HOLleu_13116	Sense LncRNAs
MSTRG.19179.1	HOLleu_13136	Bidirectional LncRNAs
MSTRG.1918.1	--	Intergenic LncRNAs
MSTRG.19194.1	HOLleu_13142	Others(sense updown)
MSTRG.19197.1	--	Intergenic LncRNAs
MSTRG.1920.1	--	Intergenic LncRNAs
MSTRG.1921.1	HOLleu_01236	Sense LncRNAs
MSTRG.19211.1	HOLleu_13153	Sense LncRNAs
MSTRG.19245.1	--	Intergenic LncRNAs
MSTRG.19256.2	HOLleu_13193	Sense LncRNAs
MSTRG.19264.1	--	Intergenic LncRNAs
MSTRG.19264.2	--	Intergenic LncRNAs
MSTRG.19270.1	--	Intergenic LncRNAs
MSTRG.19276.1	--	Intergenic LncRNAs
MSTRG.19284.1	--	Intergenic LncRNAs
MSTRG.1929.1	--	Intergenic LncRNAs
MSTRG.19297.1	--	Intergenic LncRNAs
MSTRG.19299.1	HOLleu_13228	Others(sense updown)
MSTRG.19313.1	HOLleu_13242	Intronic LncRNAs
MSTRG.19321.1	HOLleu_13248	Others(anti down)
MSTRG.19328.1	--	Intergenic LncRNAs
MSTRG.19329.1	--	Intergenic LncRNAs
MSTRG.19331.1	--	Intergenic LncRNAs
MSTRG.19333.1	HOLleu_13251	Sense LncRNAs
MSTRG.19333.2	HOLleu_13251	Sense LncRNAs
MSTRG.19333.3	HOLleu_13251	Sense LncRNAs
MSTRG.19333.5	HOLleu_13251	Sense LncRNAs
MSTRG.19333.6	HOLleu_13251	Sense LncRNAs
MSTRG.19348.1	--	Intergenic LncRNAs
MSTRG.19369.1	HOLleu_13275	Others(lnc(mRNA))
MSTRG.19369.1	HOLleu_13276	Others(lnc(mRNA))
MSTRG.1937.1	--	Intergenic LncRNAs
MSTRG.19381.1	--	Intergenic LncRNAs
MSTRG.19383.1	HOLleu_13292	Antisense LncRNAs
MSTRG.19383.2	HOLleu_13292	Antisense LncRNAs
MSTRG.19383.3	HOLleu_13292	Antisense LncRNAs
MSTRG.19389.1	--	Intergenic LncRNAs
MSTRG.19401.1	--	Intergenic LncRNAs
MSTRG.19403.1	--	Intergenic LncRNAs
MSTRG.19405.1	--	Intergenic LncRNAs
MSTRG.19423.1	--	Intergenic LncRNAs
MSTRG.19423.2	--	Intergenic LncRNAs
MSTRG.19423.3	--	Intergenic LncRNAs
MSTRG.1943.1	--	Intergenic LncRNAs
MSTRG.19432.2	--	Intergenic LncRNAs
MSTRG.19436.1	--	Intergenic LncRNAs
MSTRG.19441.2	--	Intergenic LncRNAs
MSTRG.19455.1	MSTRG.19456	Others(sense updown)
MSTRG.19458.1	--	Intergenic LncRNAs
MSTRG.19459.1	--	Intergenic LncRNAs
MSTRG.19462.1	--	Intergenic LncRNAs
MSTRG.19465.1	HOLleu_13340	Antisense LncRNAs
MSTRG.19472.1	--	Intergenic LncRNAs
MSTRG.19483.1	HOLleu_13353	Bidirectional LncRNAs
MSTRG.19490.1	HOLleu_13360	Sense LncRNAs
MSTRG.19490.3	--	Intergenic LncRNAs
MSTRG.19528.1	--	Intergenic LncRNAs
MSTRG.19537.1	--	Intergenic LncRNAs
MSTRG.19537.2	--	Intergenic LncRNAs
MSTRG.19538.1	HOLleu_13408	Bidirectional LncRNAs
MSTRG.19543.1	--	Intergenic LncRNAs
MSTRG.19560.2	--	Intergenic LncRNAs
MSTRG.19572.1	--	Intergenic LncRNAs
MSTRG.1959.1	HOLleu_01253	Sense LncRNAs
MSTRG.19596.2	HOLleu_13445	Sense LncRNAs
MSTRG.19598.1	--	Intergenic LncRNAs
MSTRG.19608.1	--	Intergenic LncRNAs
MSTRG.19624.1	HOLleu_13452	Others(anti down)
MSTRG.19638.1	--	Intergenic LncRNAs
MSTRG.19643.1	--	Intergenic LncRNAs
MSTRG.19650.1	--	Intergenic LncRNAs
MSTRG.19660.1	--	Intergenic LncRNAs
MSTRG.19661.2	HOLleu_13464	Antisense LncRNAs
MSTRG.19661.2	HOLleu_13465	Antisense LncRNAs
MSTRG.19669.1	--	Intergenic LncRNAs
MSTRG.19671.1	--	Intergenic LncRNAs
MSTRG.19672.1	--	Intergenic LncRNAs
MSTRG.19673.1	--	Intergenic LncRNAs
MSTRG.19686.1	--	Intergenic LncRNAs
MSTRG.19687.2	--	Intergenic LncRNAs
MSTRG.19693.1	--	Intergenic LncRNAs
MSTRG.197.1	HOLleu_00144	Others(sense updown)
MSTRG.19714.1	--	Intergenic LncRNAs
MSTRG.1973.1	--	Intergenic LncRNAs
MSTRG.19736.1	HOLleu_13508	Others(sense updown),Others(anti down)
MSTRG.19736.1	HOLleu_13509	Others(sense updown),Others(anti down)
MSTRG.19736.2	HOLleu_13509	Others(anti down)
MSTRG.1974.1	--	Intergenic LncRNAs
MSTRG.19755.1	HOLleu_13520	Others(sense updown)
MSTRG.19768.2	--	Intergenic LncRNAs
MSTRG.19774.1	--	Intergenic LncRNAs
MSTRG.19775.2	--	Intergenic LncRNAs
MSTRG.19781.1	--	Intergenic LncRNAs
MSTRG.19797.1	--	Intergenic LncRNAs
MSTRG.19798.1	--	Intergenic LncRNAs
MSTRG.1981.1	--	Intergenic LncRNAs
MSTRG.19823.1	HOLleu_13553	Sense LncRNAs
MSTRG.19827.1	--	Intergenic LncRNAs
MSTRG.1984.1	--	Intergenic LncRNAs
MSTRG.19849.1	HOLleu_13566	Antisense LncRNAs
MSTRG.1985.1	--	Intergenic LncRNAs
MSTRG.1986.2	HOLleu_01268	Antisense LncRNAs
MSTRG.19862.1	--	Intergenic LncRNAs
MSTRG.19862.2	--	Intergenic LncRNAs
MSTRG.1988.1	HOLleu_01268	Antisense LncRNAs
MSTRG.1988.2	HOLleu_01268	Bidirectional LncRNAs
MSTRG.1988.5	--	Intergenic LncRNAs
MSTRG.1988.6	--	Intergenic LncRNAs
MSTRG.1988.7	--	Intergenic LncRNAs
MSTRG.19881.1	--	Intergenic LncRNAs
MSTRG.19888.1	HOLleu_13583	Sense LncRNAs
MSTRG.19893.1	--	Intergenic LncRNAs
MSTRG.19899.2	--	Intergenic LncRNAs
MSTRG.1990.1	--	Intergenic LncRNAs
MSTRG.19904.3	HOLleu_13588	Sense LncRNAs
MSTRG.19911.1	--	Intergenic LncRNAs
MSTRG.19918.1	--	Intergenic LncRNAs
MSTRG.19918.2	--	Intergenic LncRNAs
MSTRG.19929.2	HOLleu_13604	Sense LncRNAs
MSTRG.19951.1	--	Intergenic LncRNAs
MSTRG.19956.1	--	Intergenic LncRNAs
MSTRG.19957.1	--	Intergenic LncRNAs
MSTRG.19959.3	HOLleu_13623	Sense LncRNAs
MSTRG.19963.1	--	Intergenic LncRNAs
MSTRG.19976.1	HOLleu_13634	Others(lnc(mRNA))
MSTRG.19978.1	--	Intergenic LncRNAs
MSTRG.19979.1	--	Intergenic LncRNAs
MSTRG.19981.1	--	Intergenic LncRNAs
MSTRG.19981.2	--	Intergenic LncRNAs
MSTRG.19987.1	--	Intergenic LncRNAs
MSTRG.20000.1	--	Intergenic LncRNAs
MSTRG.20000.2	--	Intergenic LncRNAs
MSTRG.20007.1	--	Intergenic LncRNAs
MSTRG.20038.1	--	Intergenic LncRNAs
MSTRG.20039.1	HOLleu_13702	Sense LncRNAs
MSTRG.20055.1	--	Intergenic LncRNAs
MSTRG.20059.1	--	Intergenic LncRNAs
MSTRG.2007.1	--	Intergenic LncRNAs
MSTRG.20070.2	MSTRG.20070	Sense LncRNAs
MSTRG.20075.2	--	Intergenic LncRNAs
MSTRG.20086.1	HOLleu_13739	Others(sense updown)
MSTRG.20095.1	HOLleu_13747	Antisense LncRNAs
MSTRG.201.1	HOLleu_00145	Others(sense updown)
MSTRG.20127.1	HOLleu_13776	Others(sense updown)
MSTRG.20166.2	--	Intergenic LncRNAs
MSTRG.2018.1	HOLleu_01287	Antisense LncRNAs
MSTRG.2018.1	HOLleu_01288	Antisense LncRNAs
MSTRG.2018.1	HOLleu_01289	Antisense LncRNAs
MSTRG.2018.1	HOLleu_01290	Antisense LncRNAs
MSTRG.2018.1	HOLleu_01291	Antisense LncRNAs
MSTRG.2018.1	HOLleu_01292	Antisense LncRNAs
MSTRG.2018.2	HOLleu_01287	Antisense LncRNAs
MSTRG.2018.2	HOLleu_01288	Antisense LncRNAs
MSTRG.2018.2	HOLleu_01289	Antisense LncRNAs
MSTRG.2018.2	HOLleu_01290	Antisense LncRNAs
MSTRG.2018.2	HOLleu_01292	Antisense LncRNAs
MSTRG.2018.2	HOLleu_01293	Antisense LncRNAs
MSTRG.2018.2	HOLleu_01294	Antisense LncRNAs
MSTRG.2018.3	HOLleu_01287	Antisense LncRNAs
MSTRG.2018.3	HOLleu_01288	Antisense LncRNAs
MSTRG.2018.3	HOLleu_01289	Antisense LncRNAs
MSTRG.2018.3	HOLleu_01290	Antisense LncRNAs
MSTRG.2018.3	HOLleu_01291	Antisense LncRNAs
MSTRG.2018.3	HOLleu_01292	Antisense LncRNAs
MSTRG.2018.4	HOLleu_01292	Antisense LncRNAs
MSTRG.2018.4	HOLleu_01293	Antisense LncRNAs
MSTRG.2018.4	HOLleu_01294	Antisense LncRNAs
MSTRG.2018.4	HOLleu_01295	Antisense LncRNAs
MSTRG.2018.5	HOLleu_01293	Antisense LncRNAs
MSTRG.2018.5	HOLleu_01294	Antisense LncRNAs
MSTRG.2018.5	HOLleu_01295	Antisense LncRNAs
MSTRG.2018.6	HOLleu_01298	Antisense LncRNAs
MSTRG.20195.2	HOLleu_13846	Sense LncRNAs
MSTRG.20204.1	HOLleu_13859	Bidirectional LncRNAs
MSTRG.20211.1	HOLleu_13860	Intronic LncRNAs
MSTRG.20215.1	HOLleu_13860	Intronic LncRNAs
MSTRG.20228.1	--	Intergenic LncRNAs
MSTRG.20239.1	--	Intergenic LncRNAs
MSTRG.20244.1	HOLleu_13889	Sense LncRNAs
MSTRG.20248.1	--	Intergenic LncRNAs
MSTRG.20249.1	--	Intergenic LncRNAs
MSTRG.20258.1	--	Intergenic LncRNAs
MSTRG.20258.2	--	Intergenic LncRNAs
MSTRG.20268.1	--	Intergenic LncRNAs
MSTRG.20269.1	--	Intergenic LncRNAs
MSTRG.20269.2	--	Intergenic LncRNAs
MSTRG.20282.1	HOLleu_13909	Others(sense updown)
MSTRG.20282.2	HOLleu_13909	Others(sense updown)
MSTRG.20284.1	--	Intergenic LncRNAs
MSTRG.20336.1	HOLleu_13948	Antisense LncRNAs
MSTRG.20350.1	--	Intergenic LncRNAs
MSTRG.20352.1	--	Intergenic LncRNAs
MSTRG.20353.1	HOLleu_13968	Sense LncRNAs
MSTRG.20367.1	--	Intergenic LncRNAs
MSTRG.20375.1	--	Intergenic LncRNAs
MSTRG.20376.1	--	Intergenic LncRNAs
MSTRG.20376.2	--	Intergenic LncRNAs
MSTRG.20376.3	--	Intergenic LncRNAs
MSTRG.20377.1	--	Intergenic LncRNAs
MSTRG.2038.2	HOLleu_01307	Antisense LncRNAs
MSTRG.20400.1	--	Intergenic LncRNAs
MSTRG.20409.1	--	Intergenic LncRNAs
MSTRG.2042.1	HOLleu_01308	Sense LncRNAs
MSTRG.20462.1	--	Intergenic LncRNAs
MSTRG.20482.1	--	Intergenic LncRNAs
MSTRG.20486.1	--	Intergenic LncRNAs
MSTRG.20486.2	--	Intergenic LncRNAs
MSTRG.20500.2	HOLleu_14048	Others(sense updown),Others(anti down)
MSTRG.20500.2	HOLleu_14049	Others(sense updown),Others(anti down)
MSTRG.20535.1	--	Intergenic LncRNAs
MSTRG.20541.1	HOLleu_14095	Others(sense updown)
MSTRG.20541.2	--	Intergenic LncRNAs
MSTRG.20549.1	--	Intergenic LncRNAs
MSTRG.2055.1	HOLleu_01319	Antisense LncRNAs
MSTRG.20559.1	HOLleu_14105	Others(sense updown)
MSTRG.20566.1	--	Intergenic LncRNAs
MSTRG.20579.2	HOLleu_14126	Sense LncRNAs
MSTRG.20585.1	HOLleu_14131	Intronic LncRNAs
MSTRG.20600.1	HOLleu_14138	Antisense LncRNAs
MSTRG.20600.1	HOLleu_14139	Antisense LncRNAs
MSTRG.20607.1	HOLleu_14141	Others(anti down)
MSTRG.20607.2	--	Intergenic LncRNAs
MSTRG.20609.1	HOLleu_14143	Antisense LncRNAs
MSTRG.20609.1	HOLleu_14144	Antisense LncRNAs
MSTRG.20609.1	HOLleu_14145	Antisense LncRNAs
MSTRG.20609.2	HOLleu_14144	Antisense LncRNAs
MSTRG.20609.2	HOLleu_14145	Antisense LncRNAs
MSTRG.20622.1	--	Intergenic LncRNAs
MSTRG.20627.1	HOLleu_14152	Others(sense updown)
MSTRG.20631.1	HOLleu_14156	Sense LncRNAs
MSTRG.20631.2	HOLleu_14156	Sense LncRNAs
MSTRG.20633.1	--	Intergenic LncRNAs
MSTRG.20638.1	HOLleu_14162	Sense LncRNAs
MSTRG.20638.2	HOLleu_14162	Sense LncRNAs
MSTRG.20640.1	HOLleu_14163	Antisense LncRNAs
MSTRG.20641.1	--	Intergenic LncRNAs
MSTRG.20643.1	--	Intergenic LncRNAs
MSTRG.20653.1	--	Intergenic LncRNAs
MSTRG.20655.1	--	Intergenic LncRNAs
MSTRG.20662.1	HOLleu_14184	Sense LncRNAs
MSTRG.20684.1	--	Intergenic LncRNAs
MSTRG.20684.2	--	Intergenic LncRNAs
MSTRG.20693.1	HOLleu_14206	Bidirectional LncRNAs
MSTRG.20694.1	HOLleu_14206	Bidirectional LncRNAs
MSTRG.20696.1	HOLleu_14207	Sense LncRNAs
MSTRG.20696.2	HOLleu_14207	Sense LncRNAs
MSTRG.20701.1	HOLleu_14216	Others(anti down)
MSTRG.20707.1	--	Intergenic LncRNAs
MSTRG.20713.1	--	Intergenic LncRNAs
MSTRG.20713.2	--	Intergenic LncRNAs
MSTRG.20720.1	--	Intergenic LncRNAs
MSTRG.20735.1	--	Intergenic LncRNAs
MSTRG.20736.1	--	Intergenic LncRNAs
MSTRG.20761.1	--	Intergenic LncRNAs
MSTRG.20773.1	--	Intergenic LncRNAs
MSTRG.20780.4	--	Intergenic LncRNAs
MSTRG.20781.1	--	Intergenic LncRNAs
MSTRG.20782.2	HOLleu_14256	Others(sense updown)
MSTRG.20782.3	HOLleu_14256	Others(sense updown)
MSTRG.20787.1	HOLleu_14259	Others(sense updown)
MSTRG.20788.1	--	Intergenic LncRNAs
MSTRG.20793.2	--	Intergenic LncRNAs
MSTRG.20801.1	--	Intergenic LncRNAs
MSTRG.20809.1	HOLleu_14274	Others(sense updown)
MSTRG.20811.1	--	Intergenic LncRNAs
MSTRG.20816.1	--	Intergenic LncRNAs
MSTRG.2082.2	HOLleu_01331	Sense LncRNAs
MSTRG.20823.3	--	Intergenic LncRNAs
MSTRG.20837.1	--	Intergenic LncRNAs
MSTRG.20845.1	HOLleu_14294	Others(sense updown)
MSTRG.20848.1	--	Intergenic LncRNAs
MSTRG.20849.1	--	Intergenic LncRNAs
MSTRG.20865.1	HOLleu_14304	Others(sense updown)
MSTRG.20868.1	HOLleu_14305	Others(sense updown)
MSTRG.20876.1	HOLleu_14310	Others(anti down)
MSTRG.20877.1	HOLleu_14310	Others(sense updown)
MSTRG.2089.1	--	Intergenic LncRNAs
MSTRG.20892.1	HOLleu_14316	Others(sense updown),Others(anti down)
MSTRG.20892.1	HOLleu_14317	Others(sense updown),Others(anti down)
MSTRG.209.1	--	Intergenic LncRNAs
MSTRG.20922.1	--	Intergenic LncRNAs
MSTRG.20941.1	--	Intergenic LncRNAs
MSTRG.20942.1	--	Intergenic LncRNAs
MSTRG.20951.1	--	Intergenic LncRNAs
MSTRG.2096.1	--	Intergenic LncRNAs
MSTRG.2096.2	--	Intergenic LncRNAs
MSTRG.20985.1	--	Intergenic LncRNAs
MSTRG.20995.1	--	Intergenic LncRNAs
MSTRG.20999.1	--	Intergenic LncRNAs
MSTRG.21000.1	--	Intergenic LncRNAs
MSTRG.21011.1	--	Intergenic LncRNAs
MSTRG.21011.2	--	Intergenic LncRNAs
MSTRG.21011.3	--	Intergenic LncRNAs
MSTRG.21012.1	--	Intergenic LncRNAs
MSTRG.21024.1	HOLleu_14410	Others(sense updown)
MSTRG.21027.1	--	Intergenic LncRNAs
MSTRG.2103.2	--	Intergenic LncRNAs
MSTRG.21032.1	--	Intergenic LncRNAs
MSTRG.21033.1	--	Intergenic LncRNAs
MSTRG.21038.3	HOLleu_14425	Sense LncRNAs
MSTRG.21040.1	HOLleu_14428	Sense LncRNAs
MSTRG.21054.1	--	Intergenic LncRNAs
MSTRG.21058.1	--	Intergenic LncRNAs
MSTRG.21061.1	--	Intergenic LncRNAs
MSTRG.21065.2	HOLleu_14448	Others(sense updown)
MSTRG.21072.1	HOLleu_14453	Bidirectional LncRNAs
MSTRG.21073.1	HOLleu_14453	Others(sense updown)
MSTRG.21083.1	HOLleu_14460	Antisense LncRNAs
MSTRG.21106.1	--	Intergenic LncRNAs
MSTRG.2111.1	HOLleu_01371	Antisense LncRNAs
MSTRG.21139.1	--	Intergenic LncRNAs
MSTRG.21139.2	--	Intergenic LncRNAs
MSTRG.21140.1	--	Intergenic LncRNAs
MSTRG.21140.2	--	Intergenic LncRNAs
MSTRG.21161.2	HOLleu_14509	Others(sense updown)
MSTRG.21164.1	--	Intergenic LncRNAs
MSTRG.21165.1	--	Intergenic LncRNAs
MSTRG.21168.1	--	Intergenic LncRNAs
MSTRG.21170.1	--	Intergenic LncRNAs
MSTRG.21174.1	HOLleu_14517	Antisense LncRNAs
MSTRG.21180.1	--	Intergenic LncRNAs
MSTRG.21181.1	--	Intergenic LncRNAs
MSTRG.21181.2	--	Intergenic LncRNAs
MSTRG.21196.1	HOLleu_14525	Others(sense updown)
MSTRG.21203.1	HOLleu_14533	Sense LncRNAs
MSTRG.21206.1	--	Intergenic LncRNAs
MSTRG.21215.2	HOLleu_14535	Intronic LncRNAs
MSTRG.21215.3	HOLleu_14535	Others(sense updown)
MSTRG.21215.4	HOLleu_14535	Others(sense updown)
MSTRG.21217.1	--	Intergenic LncRNAs
MSTRG.21218.1	--	Intergenic LncRNAs
MSTRG.2122.1	--	Intergenic LncRNAs
MSTRG.21250.4	HOLleu_14557	Sense LncRNAs
MSTRG.21250.6	HOLleu_14559	Sense LncRNAs
MSTRG.21253.1	--	Intergenic LncRNAs
MSTRG.21260.3	--	Intergenic LncRNAs
MSTRG.21266.1	--	Intergenic LncRNAs
MSTRG.21276.3	--	Intergenic LncRNAs
MSTRG.21284.1	HOLleu_14580	Others(sense updown)
MSTRG.21286.3	--	Intergenic LncRNAs
MSTRG.21293.3	--	Intergenic LncRNAs
MSTRG.21307.1	HOLleu_14593	Sense LncRNAs
MSTRG.21311.1	--	Intergenic LncRNAs
MSTRG.21312.1	--	Intergenic LncRNAs
MSTRG.21331.1	--	Intergenic LncRNAs
MSTRG.21334.1	HOLleu_14605	Others(sense updown)
MSTRG.21335.1	HOLleu_14606	Others(anti down)
MSTRG.21335.2	HOLleu_14606	Others(anti down)
MSTRG.21345.2	--	Intergenic LncRNAs
MSTRG.21357.1	--	Intergenic LncRNAs
MSTRG.21374.1	--	Intergenic LncRNAs
MSTRG.21375.3	HOLleu_14627	Sense LncRNAs
MSTRG.21378.2	HOLleu_14628	Antisense LncRNAs
MSTRG.21389.1	HOLleu_14642	Antisense LncRNAs
MSTRG.21399.1	HOLleu_14651	Sense LncRNAs
MSTRG.21402.1	--	Intergenic LncRNAs
MSTRG.21417.1	--	Intergenic LncRNAs
MSTRG.21422.1	--	Intergenic LncRNAs
MSTRG.2144.1	HOLleu_01393	Bidirectional LncRNAs
MSTRG.2144.2	HOLleu_01393	Bidirectional LncRNAs
MSTRG.21441.1	--	Intergenic LncRNAs
MSTRG.21441.2	--	Intergenic LncRNAs
MSTRG.21442.1	HOLleu_14695	Others(sense updown)
MSTRG.21447.1	HOLleu_14700	Others(sense updown)
MSTRG.21454.1	--	Intergenic LncRNAs
MSTRG.21465.1	HOLleu_14709	Others(sense updown)
MSTRG.2148.1	--	Intergenic LncRNAs
MSTRG.21491.1	--	Intergenic LncRNAs
MSTRG.21508.1	HOLleu_14737	Others(sense updown)
MSTRG.2153.1	--	Intergenic LncRNAs
MSTRG.21530.1	--	Intergenic LncRNAs
MSTRG.2154.1	--	Intergenic LncRNAs
MSTRG.21552.1	HOLleu_14759	Sense LncRNAs
MSTRG.21563.1	HOLleu_14765	Others(sense updown)
MSTRG.21565.1	--	Intergenic LncRNAs
MSTRG.21566.1	--	Intergenic LncRNAs
MSTRG.21575.1	HOLleu_14770	Others(anti down)
MSTRG.21577.1	HOLleu_14771	Others(sense updown)
MSTRG.21604.1	HOLleu_14790	Others(sense updown)
MSTRG.21611.1	HOLleu_14793	Others(sense updown)
MSTRG.21618.1	HOLleu_14797	Others(sense updown)
MSTRG.21625.1	--	Intergenic LncRNAs
MSTRG.21626.1	HOLleu_14809	Sense LncRNAs
MSTRG.21627.1	--	Intergenic LncRNAs
MSTRG.2163.1	HOLleu_01405	Others(sense updown)
MSTRG.21653.1	--	Intergenic LncRNAs
MSTRG.21655.1	--	Intergenic LncRNAs
MSTRG.21669.1	--	Intergenic LncRNAs
MSTRG.21670.1	--	Intergenic LncRNAs
MSTRG.21671.1	--	Intergenic LncRNAs
MSTRG.21689.2	--	Intergenic LncRNAs
MSTRG.21689.3	--	Intergenic LncRNAs
MSTRG.2170.1	HOLleu_01409	Others(sense updown)
MSTRG.21705.1	HOLleu_14860	Others(sense updown)
MSTRG.21706.1	HOLleu_14860	Sense LncRNAs
MSTRG.21719.1	--	Intergenic LncRNAs
MSTRG.21719.2	--	Intergenic LncRNAs
MSTRG.21730.1	--	Intergenic LncRNAs
MSTRG.21734.1	--	Intergenic LncRNAs
MSTRG.21744.1	--	Intergenic LncRNAs
MSTRG.21746.3	HOLleu_14892	Sense LncRNAs
MSTRG.21746.4	--	Intergenic LncRNAs
MSTRG.21764.1	HOLleu_14902	Sense LncRNAs
MSTRG.21780.1	--	Intergenic LncRNAs
MSTRG.21782.1	--	Intergenic LncRNAs
MSTRG.21791.1	HOLleu_14920	Others(sense updown)
MSTRG.21798.1	HOLleu_14922	Others(anti down)
MSTRG.218.1	HOLleu_00156	Others(sense updown)
MSTRG.21803.1	HOLleu_14926	Others(sense updown)
MSTRG.21831.1	--	Intergenic LncRNAs
MSTRG.21839.1	--	Intergenic LncRNAs
MSTRG.21843.1	HOLleu_14945	Bidirectional LncRNAs
MSTRG.21848.2	--	Intergenic LncRNAs
MSTRG.21864.1	--	Intergenic LncRNAs
MSTRG.21867.1	--	Intergenic LncRNAs
MSTRG.21872.1	--	Intergenic LncRNAs
MSTRG.21873.1	--	Intergenic LncRNAs
MSTRG.21885.1	--	Intergenic LncRNAs
MSTRG.21895.1	--	Intergenic LncRNAs
MSTRG.21898.1	--	Intergenic LncRNAs
MSTRG.21909.1	HOLleu_14972	Others(anti down)
MSTRG.21911.1	--	Intergenic LncRNAs
MSTRG.21941.3	HOLleu_14995	Sense LncRNAs
MSTRG.21944.1	--	Intergenic LncRNAs
MSTRG.21962.1	--	Intergenic LncRNAs
MSTRG.21979.1	HOLleu_15025	Others(sense updown)
MSTRG.21992.1	--	Intergenic LncRNAs
MSTRG.21999.1	--	Intergenic LncRNAs
MSTRG.22001.1	--	Intergenic LncRNAs
MSTRG.22010.1	--	Intergenic LncRNAs
MSTRG.22019.1	HOLleu_15051	Others(sense updown)
MSTRG.22036.1	--	Intergenic LncRNAs
MSTRG.2204.1	--	Intergenic LncRNAs
MSTRG.22041.1	HOLleu_15065	Others(sense updown)
MSTRG.22060.1	--	Intergenic LncRNAs
MSTRG.22060.2	--	Intergenic LncRNAs
MSTRG.22061.1	--	Intergenic LncRNAs
MSTRG.22088.1	--	Intergenic LncRNAs
MSTRG.22092.5	HOLleu_15096	Others(sense updown),Others(sense updown)
MSTRG.22092.5	HOLleu_15097	Others(sense updown),Others(sense updown)
MSTRG.22092.6	--	Intergenic LncRNAs
MSTRG.22093.1	--	Intergenic LncRNAs
MSTRG.22098.1	HOLleu_15101	Others(sense updown)
MSTRG.22098.2	--	Intergenic LncRNAs
MSTRG.22107.1	--	Intergenic LncRNAs
MSTRG.22118.1	--	Intergenic LncRNAs
MSTRG.22123.7	--	Intergenic LncRNAs
MSTRG.2213.2	HOLleu_01460	Sense LncRNAs
MSTRG.2213.2	HOLleu_01461	Sense LncRNAs
MSTRG.22136.1	HOLleu_15132	Sense LncRNAs
MSTRG.22139.1	--	Intergenic LncRNAs
MSTRG.22153.1	--	Intergenic LncRNAs
MSTRG.22154.1	--	Intergenic LncRNAs
MSTRG.22154.2	--	Intergenic LncRNAs
MSTRG.22156.1	--	Intergenic LncRNAs
MSTRG.22158.1	--	Intergenic LncRNAs
MSTRG.22164.1	--	Intergenic LncRNAs
MSTRG.2218.1	--	Intergenic LncRNAs
MSTRG.2220.1	HOLleu_01464	Others(sense updown)
MSTRG.22214.10	HOLleu_15187	Intronic LncRNAs
MSTRG.22214.11	HOLleu_15188	Sense LncRNAs
MSTRG.22214.14	HOLleu_15188	Sense LncRNAs
MSTRG.2223.1	HOLleu_01467	Others(sense updown)
MSTRG.2224.1	HOLleu_01467	Bidirectional LncRNAs
MSTRG.22249.1	--	Intergenic LncRNAs
MSTRG.22277.2	--	Intergenic LncRNAs
MSTRG.22288.3	--	Intergenic LncRNAs
MSTRG.22290.5	HOLleu_15225	Others(sense updown)
MSTRG.22305.3	HOLleu_15247	Sense LncRNAs
MSTRG.22331.1	HOLleu_15257	Antisense LncRNAs
MSTRG.22334.1	--	Intergenic LncRNAs
MSTRG.22385.1	HOLleu_15313	Others(sense updown)
MSTRG.22429.1	--	Intergenic LncRNAs
MSTRG.22434.1	--	Intergenic LncRNAs
MSTRG.22438.1	--	Intergenic LncRNAs
MSTRG.22474.1	--	Intergenic LncRNAs
MSTRG.22476.1	HOLleu_15378	Others(sense updown)
MSTRG.22483.1	--	Intergenic LncRNAs
MSTRG.22483.2	--	Intergenic LncRNAs
MSTRG.22531.1	--	Intergenic LncRNAs
MSTRG.22543.1	--	Intergenic LncRNAs
MSTRG.22562.1	HOLleu_15451	Bidirectional LncRNAs
MSTRG.22570.1	MSTRG.22571	Others(sense updown)
MSTRG.22609.1	HOLleu_15486	Others(sense updown)
MSTRG.22613.1	HOLleu_15492	Sense LncRNAs
MSTRG.22627.1	--	Intergenic LncRNAs
MSTRG.22640.1	--	Intergenic LncRNAs
MSTRG.22641.1	--	Intergenic LncRNAs
MSTRG.22648.1	--	Intergenic LncRNAs
MSTRG.22661.1	--	Intergenic LncRNAs
MSTRG.22663.1	HOLleu_15555	Sense LncRNAs
MSTRG.22663.3	--	Intergenic LncRNAs
MSTRG.22668.1	--	Intergenic LncRNAs
MSTRG.22668.2	--	Intergenic LncRNAs
MSTRG.22677.1	HOLleu_15566	Sense LncRNAs
MSTRG.22677.1	HOLleu_15567	Sense LncRNAs
MSTRG.22686.1	HOLleu_15572	Sense LncRNAs
MSTRG.22686.1	HOLleu_15573	Sense LncRNAs
MSTRG.2269.1	MSTRG.2268	Antisense LncRNAs
MSTRG.22693.1	--	Intergenic LncRNAs
MSTRG.22699.1	--	Intergenic LncRNAs
MSTRG.2270.1	--	Intergenic LncRNAs
MSTRG.22700.1	--	Intergenic LncRNAs
MSTRG.2271.1	--	Intergenic LncRNAs
MSTRG.2271.2	--	Intergenic LncRNAs
MSTRG.22710.1	--	Intergenic LncRNAs
MSTRG.22723.1	--	Intergenic LncRNAs
MSTRG.22729.1	HOLleu_15609	Others(sense updown)
MSTRG.22730.1	HOLleu_15609	Others(anti down)
MSTRG.22733.1	HOLleu_15611	Bidirectional LncRNAs
MSTRG.22736.1	--	Intergenic LncRNAs
MSTRG.22740.1	HOLleu_15616	Antisense LncRNAs
MSTRG.2275.1	--	Intergenic LncRNAs
MSTRG.22783.1	--	Intergenic LncRNAs
MSTRG.22798.3	HOLleu_15661	Sense LncRNAs
MSTRG.22798.4	HOLleu_15661	Sense LncRNAs
MSTRG.22806.1	HOLleu_15663	Others(sense updown)
MSTRG.22808.3	HOLleu_15665	Sense LncRNAs
MSTRG.22812.1	--	Intergenic LncRNAs
MSTRG.22819.2	--	Intergenic LncRNAs
MSTRG.22825.1	--	Intergenic LncRNAs
MSTRG.22827.1	HOLleu_15679	Antisense LncRNAs
MSTRG.22827.2	HOLleu_15679	Antisense LncRNAs
MSTRG.22842.2	HOLleu_15689	Sense LncRNAs
MSTRG.22849.1	HOLleu_15698	Sense LncRNAs
MSTRG.22869.3	HOLleu_15714	Sense LncRNAs
MSTRG.22869.4	--	Intergenic LncRNAs
MSTRG.22883.1	--	Intergenic LncRNAs
MSTRG.22891.1	--	Intergenic LncRNAs
MSTRG.22896.1	HOLleu_15754	Sense LncRNAs
MSTRG.229.1	--	Intergenic LncRNAs
MSTRG.22915.2	HOLleu_15765	Sense LncRNAs
MSTRG.22918.1	--	Intergenic LncRNAs
MSTRG.22921.1	--	Intergenic LncRNAs
MSTRG.22923.1	--	Intergenic LncRNAs
MSTRG.22925.1	HOLleu_15771	Sense LncRNAs
MSTRG.22925.1	HOLleu_15772	Sense LncRNAs
MSTRG.22926.1	HOLleu_15772	Antisense LncRNAs
MSTRG.22927.1	--	Intergenic LncRNAs
MSTRG.22927.2	--	Intergenic LncRNAs
MSTRG.22927.3	--	Intergenic LncRNAs
MSTRG.22927.4	--	Intergenic LncRNAs
MSTRG.22927.5	--	Intergenic LncRNAs
MSTRG.2293.1	HOLleu_01501	Antisense LncRNAs
MSTRG.22934.1	HOLleu_15780	Sense LncRNAs
MSTRG.22936.1	--	Intergenic LncRNAs
MSTRG.2294.1	HOLleu_01501	Antisense LncRNAs
MSTRG.22947.1	--	Intergenic LncRNAs
MSTRG.22949.1	--	Intergenic LncRNAs
MSTRG.22950.1	--	Intergenic LncRNAs
MSTRG.2296.1	--	Intergenic LncRNAs
MSTRG.22985.1	--	Intergenic LncRNAs
MSTRG.22985.2	--	Intergenic LncRNAs
MSTRG.22986.2	--	Intergenic LncRNAs
MSTRG.22991.1	--	Intergenic LncRNAs
MSTRG.22993.1	HOLleu_15797	Sense LncRNAs
MSTRG.22993.2	--	Intergenic LncRNAs
MSTRG.22997.1	--	Intergenic LncRNAs
MSTRG.22998.1	HOLleu_15802	Sense LncRNAs
MSTRG.23004.1	--	Intergenic LncRNAs
MSTRG.23007.1	--	Intergenic LncRNAs
MSTRG.23009.3	--	Intergenic LncRNAs
MSTRG.23030.3	HOLleu_15813	Sense LncRNAs
MSTRG.23049.1	--	Intergenic LncRNAs
MSTRG.23055.1	--	Intergenic LncRNAs
MSTRG.23055.2	--	Intergenic LncRNAs
MSTRG.23059.1	HOLleu_15826	Sense LncRNAs
MSTRG.23096.1	HOLleu_15850	Sense LncRNAs
MSTRG.23096.1	HOLleu_15851	Sense LncRNAs
MSTRG.23112.1	HOLleu_15867	Others(sense updown)
MSTRG.23121.1	--	Intergenic LncRNAs
MSTRG.23123.3	--	Intergenic LncRNAs
MSTRG.23138.1	--	Intergenic LncRNAs
MSTRG.23149.1	--	Intergenic LncRNAs
MSTRG.23172.1	--	Intergenic LncRNAs
MSTRG.23176.1	HOLleu_15906	Others(sense updown)
MSTRG.23183.1	HOLleu_15915	Antisense LncRNAs
MSTRG.23184.1	--	Intergenic LncRNAs
MSTRG.23190.1	--	Intergenic LncRNAs
MSTRG.23191.1	--	Intergenic LncRNAs
MSTRG.23245.1	--	Intergenic LncRNAs
MSTRG.23245.2	--	Intergenic LncRNAs
MSTRG.23246.1	--	Intergenic LncRNAs
MSTRG.23269.1	HOLleu_15972	Others(sense updown)
MSTRG.23273.1	HOLleu_15975	Sense LncRNAs
MSTRG.23274.3	HOLleu_15977	Others(sense updown)
MSTRG.23288.1	--	Intergenic LncRNAs
MSTRG.23289.1	--	Intergenic LncRNAs
MSTRG.23289.2	--	Intergenic LncRNAs
MSTRG.23289.3	--	Intergenic LncRNAs
MSTRG.23289.4	--	Intergenic LncRNAs
MSTRG.23289.5	--	Intergenic LncRNAs
MSTRG.23317.1	--	Intergenic LncRNAs
MSTRG.23318.1	--	Intergenic LncRNAs
MSTRG.23326.1	--	Intergenic LncRNAs
MSTRG.23337.1	HOLleu_16014	Sense LncRNAs
MSTRG.23343.1	--	Intergenic LncRNAs
MSTRG.23347.1	--	Intergenic LncRNAs
MSTRG.23347.2	--	Intergenic LncRNAs
MSTRG.23357.1	--	Intergenic LncRNAs
MSTRG.23372.1	--	Intergenic LncRNAs
MSTRG.23373.1	HOLleu_16043	Others(sense updown)
MSTRG.2338.1	--	Intergenic LncRNAs
MSTRG.23394.1	HOLleu_16055	Others(sense updown)
MSTRG.2340.1	--	Intergenic LncRNAs
MSTRG.2340.2	--	Intergenic LncRNAs
MSTRG.23440.1	--	Intergenic LncRNAs
MSTRG.23448.1	--	Intergenic LncRNAs
MSTRG.23471.2	HOLleu_16089	Sense LncRNAs
MSTRG.23481.2	--	Intergenic LncRNAs
MSTRG.23494.2	--	Intergenic LncRNAs
MSTRG.23497.2	--	Intergenic LncRNAs
MSTRG.23499.3	HOLleu_16111	Sense LncRNAs
MSTRG.23499.4	HOLleu_16111	Sense LncRNAs
MSTRG.23499.5	HOLleu_16111	Sense LncRNAs
MSTRG.235.1	--	Intergenic LncRNAs
MSTRG.2351.1	--	Intergenic LncRNAs
MSTRG.23519.1	MSTRG.23520	Others(sense updown)
MSTRG.23536.1	--	Intergenic LncRNAs
MSTRG.23547.2	--	Intergenic LncRNAs
MSTRG.23571.1	--	Intergenic LncRNAs
MSTRG.23572.1	--	Intergenic LncRNAs
MSTRG.23577.2	MSTRG.23577	Sense LncRNAs
MSTRG.23581.1	--	Intergenic LncRNAs
MSTRG.23585.1	--	Intergenic LncRNAs
MSTRG.23594.1	--	Intergenic LncRNAs
MSTRG.23601.1	HOLleu_16181	Antisense LncRNAs
MSTRG.23603.1	HOLleu_16181	Antisense LncRNAs
MSTRG.23606.1	--	Intergenic LncRNAs
MSTRG.23617.2	--	Intergenic LncRNAs
MSTRG.23624.3	--	Intergenic LncRNAs
MSTRG.23631.1	--	Intergenic LncRNAs
MSTRG.23638.1	--	Intergenic LncRNAs
MSTRG.23648.1	--	Intergenic LncRNAs
MSTRG.2365.1	HOLleu_01529	Others(lnc(mRNA))
MSTRG.23657.1	HOLleu_16210	Others(sense updown)
MSTRG.23663.1	--	Intergenic LncRNAs
MSTRG.23663.2	--	Intergenic LncRNAs
MSTRG.23670.1	--	Intergenic LncRNAs
MSTRG.23675.2	HOLleu_16224	Sense LncRNAs
MSTRG.23683.5	HOLleu_16237	Sense LncRNAs
MSTRG.23683.7	HOLleu_16237	Sense LncRNAs
MSTRG.23701.1	--	Intergenic LncRNAs
MSTRG.23710.1	HOLleu_16253	Sense LncRNAs
MSTRG.23728.1	--	Intergenic LncRNAs
MSTRG.23732.5	--	Intergenic LncRNAs
MSTRG.23749.1	--	Intergenic LncRNAs
MSTRG.23771.1	--	Intergenic LncRNAs
MSTRG.23778.2	HOLleu_16306	Sense LncRNAs
MSTRG.23779.1	HOLleu_16306	Intronic LncRNAs
MSTRG.23779.2	--	Intergenic LncRNAs
MSTRG.23782.4	--	Intergenic LncRNAs
MSTRG.23783.1	--	Intergenic LncRNAs
MSTRG.23784.1	--	Intergenic LncRNAs
MSTRG.23785.1	--	Intergenic LncRNAs
MSTRG.23792.1	HOLleu_16315	Antisense LncRNAs
MSTRG.23792.1	HOLleu_16316	Antisense LncRNAs
MSTRG.23809.2	HOLleu_16328	Sense LncRNAs
MSTRG.23811.2	HOLleu_16330	Others(sense updown)
MSTRG.23812.1	--	Intergenic LncRNAs
MSTRG.23821.1	HOLleu_16337	Sense LncRNAs
MSTRG.23827.1	--	Intergenic LncRNAs
MSTRG.23827.2	HOLleu_16345	Sense LncRNAs
MSTRG.23836.1	--	Intergenic LncRNAs
MSTRG.2384.1	--	Intergenic LncRNAs
MSTRG.23848.3	HOLleu_16358	Sense LncRNAs
MSTRG.23851.1	--	Intergenic LncRNAs
MSTRG.23866.1	HOLleu_16372	Bidirectional LncRNAs
MSTRG.23870.1	--	Intergenic LncRNAs
MSTRG.23870.2	--	Intergenic LncRNAs
MSTRG.23882.4	--	Intergenic LncRNAs
MSTRG.2389.1	--	Intergenic LncRNAs
MSTRG.23898.1	--	Intergenic LncRNAs
MSTRG.23904.1	--	Intergenic LncRNAs
MSTRG.23908.1	--	Intergenic LncRNAs
MSTRG.23935.1	--	Intergenic LncRNAs
MSTRG.23943.1	--	Intergenic LncRNAs
MSTRG.2397.1	--	Intergenic LncRNAs
MSTRG.23987.2	HOLleu_16446	Others(sense updown)
MSTRG.2400.1	--	Intergenic LncRNAs
MSTRG.2400.2	HOLleu_01553	Sense LncRNAs
MSTRG.2400.3	HOLleu_01553	Intronic LncRNAs
MSTRG.2400.5	HOLleu_01553	Sense LncRNAs
MSTRG.2400.6	HOLleu_01553	Intronic LncRNAs
MSTRG.2400.7	HOLleu_01553	Sense LncRNAs
MSTRG.24004.1	HOLleu_16458	Bidirectional LncRNAs
MSTRG.24004.2	HOLleu_16458	Bidirectional LncRNAs
MSTRG.24029.1	--	Intergenic LncRNAs
MSTRG.24041.1	HOLleu_16467	Others(sense updown)
MSTRG.24041.2	HOLleu_16467	Others(sense updown)
MSTRG.24042.1	HOLleu_16467	Others(lnc(mRNA))
MSTRG.24049.3	HOLleu_16471	Others(sense updown)
MSTRG.2406.1	HOLleu_01553	Intronic LncRNAs
MSTRG.2406.2	HOLleu_01553	Intronic LncRNAs
MSTRG.2406.3	HOLleu_01553	Others(lnc(mRNA))
MSTRG.24065.1	--	Intergenic LncRNAs
MSTRG.2407.1	HOLleu_01553	Intronic LncRNAs
MSTRG.24078.1	--	Intergenic LncRNAs
MSTRG.24088.1	--	Intergenic LncRNAs
MSTRG.24088.2	--	Intergenic LncRNAs
MSTRG.24093.1	--	Intergenic LncRNAs
MSTRG.24106.1	--	Intergenic LncRNAs
MSTRG.24113.1	--	Intergenic LncRNAs
MSTRG.24117.1	HOLleu_16503	Others(sense updown)
MSTRG.24131.1	--	Intergenic LncRNAs
MSTRG.24153.1	HOLleu_16523	Others(sense updown)
MSTRG.24161.1	HOLleu_16530	Others(sense updown)
MSTRG.24163.6	HOLleu_16536	Others(sense updown)
MSTRG.24165.1	--	Intergenic LncRNAs
MSTRG.24173.1	HOLleu_16540	Others(anti down)
MSTRG.24181.1	HOLleu_16551	Others(sense updown)
MSTRG.24190.1	HOLleu_16554	Others(anti down)
MSTRG.242.1	--	Intergenic LncRNAs
MSTRG.24229.2	--	Intergenic LncRNAs
MSTRG.24233.1	HOLleu_16585	Others(sense updown)
MSTRG.24236.1	--	Intergenic LncRNAs
MSTRG.24238.1	--	Intergenic LncRNAs
MSTRG.24255.2	--	Intergenic LncRNAs
MSTRG.24257.4	HOLleu_16597	Sense LncRNAs
MSTRG.24261.1	--	Intergenic LncRNAs
MSTRG.24262.1	--	Intergenic LncRNAs
MSTRG.24280.1	HOLleu_16610	Others(sense updown)
MSTRG.24283.1	--	Intergenic LncRNAs
MSTRG.24284.1	--	Intergenic LncRNAs
MSTRG.24284.2	--	Intergenic LncRNAs
MSTRG.24284.3	HOLleu_16611	Antisense LncRNAs
MSTRG.24284.3	HOLleu_16612	Antisense LncRNAs
MSTRG.24284.3	HOLleu_16613	Antisense LncRNAs
MSTRG.24284.4	HOLleu_16612	Antisense LncRNAs
MSTRG.24289.1	--	Intergenic LncRNAs
MSTRG.24301.1	--	Intergenic LncRNAs
MSTRG.24302.6	HOLleu_16619	Sense LncRNAs
MSTRG.24316.1	HOLleu_16629	Sense LncRNAs
MSTRG.24319.1	HOLleu_16631	Others(sense updown)
MSTRG.24320.1	HOLleu_16631	Sense LncRNAs
MSTRG.24351.1	HOLleu_16667	Intronic LncRNAs
MSTRG.24372.1	HOLleu_16683	Sense LncRNAs
MSTRG.24373.1	HOLleu_16683	Others(sense updown)
MSTRG.24382.1	HOLleu_16692	Antisense LncRNAs
MSTRG.24389.1	--	Intergenic LncRNAs
MSTRG.24396.2	--	Intergenic LncRNAs
MSTRG.24398.1	HOLleu_16702	Others(sense updown),Others(anti down)
MSTRG.24398.1	HOLleu_16703	Others(sense updown),Others(anti down)
MSTRG.24413.1	--	Intergenic LncRNAs
MSTRG.24428.1	--	Intergenic LncRNAs
MSTRG.24449.1	--	Intergenic LncRNAs
MSTRG.24454.5	--	Intergenic LncRNAs
MSTRG.24459.1	--	Intergenic LncRNAs
MSTRG.24463.1	--	Intergenic LncRNAs
MSTRG.24464.1	--	Intergenic LncRNAs
MSTRG.24464.2	--	Intergenic LncRNAs
MSTRG.24464.3	--	Intergenic LncRNAs
MSTRG.24464.4	--	Intergenic LncRNAs
MSTRG.24466.1	--	Intergenic LncRNAs
MSTRG.24468.1	--	Intergenic LncRNAs
MSTRG.24469.1	--	Intergenic LncRNAs
MSTRG.24470.1	--	Intergenic LncRNAs
MSTRG.24473.1	--	Intergenic LncRNAs
MSTRG.24474.1	--	Intergenic LncRNAs
MSTRG.24476.1	HOLleu_16741	Antisense LncRNAs
MSTRG.24476.2	HOLleu_16741	Antisense LncRNAs
MSTRG.24478.1	--	Intergenic LncRNAs
MSTRG.24485.1	--	Intergenic LncRNAs
MSTRG.24494.3	HOLleu_16751	Others(sense updown)
MSTRG.24528.2	HOLleu_16782	Sense LncRNAs
MSTRG.24529.1	--	Intergenic LncRNAs
MSTRG.24530.1	--	Intergenic LncRNAs
MSTRG.24532.1	--	Intergenic LncRNAs
MSTRG.24533.1	--	Intergenic LncRNAs
MSTRG.24533.2	--	Intergenic LncRNAs
MSTRG.24533.3	--	Intergenic LncRNAs
MSTRG.24555.1	HOLleu_16797	Others(sense updown)
MSTRG.24557.1	HOLleu_16798	Bidirectional LncRNAs
MSTRG.24557.2	HOLleu_16798	Bidirectional LncRNAs
MSTRG.24580.1	HOLleu_16814	Others(anti down)
MSTRG.24580.2	HOLleu_16814	Others(anti down)
MSTRG.24580.3	HOLleu_16814	Others(anti down)
MSTRG.24581.1	HOLleu_16815	Sense LncRNAs
MSTRG.24586.1	--	Intergenic LncRNAs
MSTRG.24618.1	HOLleu_16835	Sense LncRNAs
MSTRG.24625.1	HOLleu_16838	Others(sense updown)
MSTRG.24635.1	HOLleu_16841	Others(sense updown)
MSTRG.24636.1	HOLleu_16841	Sense LncRNAs
MSTRG.24645.1	--	Intergenic LncRNAs
MSTRG.24650.1	--	Intergenic LncRNAs
MSTRG.24670.1	HOLleu_16870	Others(sense updown)
MSTRG.24673.1	--	Intergenic LncRNAs
MSTRG.24675.2	HOLleu_16871	Sense LncRNAs
MSTRG.24675.3	HOLleu_16871	Sense LncRNAs
MSTRG.24675.4	HOLleu_16871	Intronic LncRNAs
MSTRG.24688.1	--	Intergenic LncRNAs
MSTRG.2470.1	HOLleu_01575	Others(lnc(mRNA))
MSTRG.24703.1	--	Intergenic LncRNAs
MSTRG.24704.1	--	Intergenic LncRNAs
MSTRG.24704.2	--	Intergenic LncRNAs
MSTRG.24705.1	--	Intergenic LncRNAs
MSTRG.24707.1	HOLleu_16891	Others(sense updown)
MSTRG.24722.3	HOLleu_16900	Sense LncRNAs
MSTRG.24722.3	HOLleu_16902	Sense LncRNAs
MSTRG.24725.1	--	Intergenic LncRNAs
MSTRG.2473.1	--	Intergenic LncRNAs
[truncated: 6,282 more rows]

## Sheet: Table S5
Table. S5 The differential expressed lncRNAs between testis and ovary in H.leucospilota
id	Female-1_count	Female-2_count	Female-3_count	Male-1_count	Male-2_count	Male-3_count	Female-1_fpkm	Female-2_fpkm	Female-3_fpkm	Male-1_fpkm	Male-2_fpkm	Male-3_fpkm	Female_mean	Male_mean	log2(fc)	PValue	FDR	Symbol	Description
MSTRG.33781.2	1627	0	2297	0	0	0	1192.61	0	1526.86	0	0	0	906.49	0.001	-19.7899	1.84e-22	1.26e-18	-	-
MSTRG.17212.2	58	0	0	0	0	0	26.97	0	0	0	0	0	8.99	0.001	-13.1341	4.61e-14	1.03e-10	-	-
MSTRG.34148.2	57	0	0	0	0	0	41.92	0	0	0	0	0	13.9733	0.001	-13.7704	4.71e-14	1.03e-10	-	-
MSTRG.38045.1	50	0	0	0	0	0	41.11	0	0	0	0	0	13.7033	0.001	-13.7422	6.01e-14	1.03e-10	-	-
MSTRG.35729.1	42	2817	16	0	0	2	1.75	19.12	0.6	0	0	0.01	7.15667	0.00333333	-11.0681	4.96e-09	6.78e-06	-	-
MSTRG.7080.3	328	1	323	1	0	0	239.62	0.12	213.98	0.09	0	0	151.24	0.03	-12.2996	1.84e-08	2.1e-05	-	-
MSTRG.61463.1	59	17	108	0	0	0	39.62	1.86	65.77	0	0	0	35.75	0.001	-15.1257	3.17e-08	3.1e-05	-	-
MSTRG.58092.4	0	0	0	1336	4473	4244	0	0	0	2.92	9.55	9.44	0.001	7.30333	12.8343	4.18e-08	3.58e-05	-	-
MSTRG.50578.2	341	0	263	0	0	0	158.92	0	111.15	0	0	0	90.0233	0.001	-16.458	3.51e-07	0.000267173	-	-
MSTRG.34444.1	235	0	326	0	0	0	180.84	0	227.49	0	0	0	136.11	0.001	-17.0544	4.01e-07	0.00027357	-	-
MSTRG.43427.1	91	6	60	3	4	2	96.93	1.04	57.96	0.41	0.54	0.28	51.9767	0.41	-6.9861	4.66e-07	0.00027357	-	-
MSTRG.7072.2	25	6	60	0	0	0	12.6	0.49	27.43	0	0	0	13.5067	0.001	-13.7214	4.8e-07	0.00027357	-	-
MSTRG.62552.1	492	10	269	14	4	0	432.48	1.43	214.43	1.59	0.44	0	216.113	0.676667	-8.31913	7.36e-07	0.000387709	-	-
MSTRG.15687.2	105	2	62	0	3	1	82.87	0.26	44.37	0	0.3	0.1	42.5	0.133333	-8.31628	1.08e-06	0.000525753	-	-
MSTRG.16657.1	106	3	51	4	1	3	105.63	0.49	46.09	0.52	0.13	0.39	50.7367	0.346667	-7.19334	1.15e-06	0.000525753	-	-
MSTRG.37691.1	36	154	8	1	4	0	8.03	5.6	1.62	0.03	0.11	0	5.08333	0.0466667	-6.76724	1.41e-06	0.00060265	-	-
MSTRG.35190.1	108	14	551	29	5	9	89.14	1.88	412.39	3.1	0.52	0.98	167.803	1.53333	-6.77396	1.64e-06	0.000658888	-	-
MSTRG.61621.1	18	40	7	0	0	0	6.76	2.45	2.38	0	0	0	3.86333	0.001	-11.9156	1.77e-06	0.000671623	-	-
MSTRG.21206.1	137	0	101	0	0	0	120.43	0	80.51	0	0	0	66.98	0.001	-16.0314	2.31e-06	0.000781988	-	-
MSTRG.16472.2	0	0	0	1233	1016	835	0	0	0	8.3	6.68	5.72	0.001	6.9	12.7524	2.36e-06	0.000781988	-	-
MSTRG.32166.2	149	0	84	0	0	0	110.72	0	56.6	0	0	0	55.7733	0.001	-15.7673	2.51e-06	0.000781988	-	-
MSTRG.11188.1	19	9	30	0	1	1	15.22	1.17	21.79	0	0.1	0.11	12.7267	0.07	-7.50628	2.53e-06	0.000781988	-	-
MSTRG.5784.1	177	48	94	3	24	11	20.48	0.9	9.86	0.04	0.35	0.17	10.4133	0.186667	-5.80182	2.69e-06	0.000781988	-	-
MSTRG.11074.1	77	84	60	1	1	1	73.67	65.94	52.06	0.12	0.2	0.13	41.91	0.123333	-8.40859	2.74e-06	0.000781988	-	-
MSTRG.15687.1	63	2	17	0	1	0	53.85	0.28	13.18	0	0.11	0	22.4367	0.0366667	-9.25717	2.91e-06	0.000797094	-	-
MSTRG.49911.3	33	0	150	1	1	0	16.04	0	66.1	0.06	0.06	0	27.38	0.04	-9.41891	3.61e-06	0.000915564	-	-
MSTRG.34441.1	47	0	152	0	0	0	44.19	0	129.59	0	0	0	57.9267	0.001	-15.8219	3.61e-06	0.000915564	-	-
MSTRG.15003.1	556	0	326	0	5	0	379.27	0	201.66	0	0.43	0	193.643	0.143333	-10.3998	3.87e-06	0.000945629	-	-
MSTRG.29743.2	104	0	58	0	0	0	101.3	0	51.23	0	0	0	50.8433	0.001	-15.6338	5.16e-06	0.00113175	-	-
MSTRG.17895.1	103	0	57	0	0	0	29.94	0	15.02	0	0	0	14.9867	0.001	-13.8714	5.29e-06	0.00113175	-	-
MSTRG.61462.1	79	0	75	0	0	0	72.69	0	62.58	0	0	0	45.09	0.001	-15.4605	5.35e-06	0.00113175	-	-
MSTRG.29743.1	32	8	34	2	0	0	31.6	1.29	30.44	0.26	0	0	21.11	0.0866667	-7.92823	5.48e-06	0.00113175	-	-
MSTRG.11398.1	46	5	24	4	1	2	47.59	0.84	22.52	0.54	0.13	0.27	23.65	0.313333	-6.238	5.61e-06	0.00113175	-	-
MSTRG.36777.2	0	0	0	1156	857	576	0	0	0	11.17	8.09	5.67	0.001	8.31	13.0206	5.62e-06	0.00113175	-	-
MSTRG.19348.1	97	8	68	8	10	1	59.25	0.8	37.67	0.63	0.77	0.08	32.5733	0.493333	-6.04498	6.52e-06	0.00127498	-	-
MSTRG.24113.1	0	0	0	442	1076	1158	0	0	0	2.54	6.05	6.79	0.001	5.12667	12.3238	6.79e-06	0.00129047	-	-
MSTRG.58914.1	99	0	42	0	0	0	51.96	0	19.99	0	0	0	23.9833	0.001	-14.5497	7.16e-06	0.00129441	-	-
MSTRG.55521.1	84	24	153	0	9	0	78.63	3.66	129.88	0	1.06	0	70.7233	0.353333	-7.64501	7.3e-06	0.00129441	-	-
MSTRG.5637.1	65	30	133	0	4	11	49.15	3.7	91.19	0	0.38	1.1	48.0133	0.493333	-6.60473	7.37e-06	0.00129441	-	-
MSTRG.22118.1	72	5	14	0	0	2	63.55	0.72	11.21	0	0	0.23	25.16	0.0766667	-8.35832	7.77e-06	0.00132984	-	-
MSTRG.38047.2	19	0	118	0	0	0	20.14	0	113.43	0	0	0	44.5233	0.001	-15.4423	8.86e-06	0.00147997	-	-
MSTRG.18225.1	185	0	132	0	3	0	195.14	0	126.26	0	0.4	0	107.133	0.133333	-9.65015	9.26e-06	0.00150902	-	-
MSTRG.2096.1	110	3	141	0	7	0	91.13	0.4	105.93	0	0.73	0	65.82	0.243333	-8.07945	9.67e-06	0.00152964	-	-
MSTRG.2096.2	69	0	46	0	0	0	57.83	0	34.96	0	0	0	30.93	0.001	-14.9167	9.83e-06	0.00152964	-	-
MSTRG.44758.2	16	7	7	0	0	0	15.31	1.09	6.07	0	0	0	7.49	0.001	-12.8707	1.13e-05	0.00171287	-	-
MSTRG.12671.2	68	0	26	1	2	1	66.84	0	23.17	0.13	0.25	0.13	30.0033	0.17	-7.46344	1.31e-05	0.00195598	-	-
MSTRG.4207.1	15	0	92	0	0	0	11.71	0	65.13	0	0	0	25.6133	0.001	-14.6446	1.42e-05	0.00205648	-	-
MSTRG.5647.1	150	416	693	0	20	54	89.85	40.6	376.43	0	1.51	4.26	168.96	1.92333	-6.45693	1.44e-05	0.00205648	-	-
MSTRG.58797.2	0	0	0	94	1757	2732	0	0	0	0.53	9.62	15.59	0.001	8.58	13.0668	1.48e-05	0.00207325	-	-
MSTRG.38174.5	35	0	52	0	0	0	18.6	0	25.05	0	0	0	14.55	0.001	-13.8287	1.64e-05	0.00224133	-	-
MSTRG.44605.3	18	1	24	1	1	0	14.05	0.13	16.99	0.1	0.1	0	10.39	0.0666667	-7.28401	1.78e-05	0.00237239	-	-
MSTRG.12671.1	56	1	39	0	3	0	55.8	0.16	35.24	0	0.38	0	30.4	0.126667	-7.90689	1.8e-05	0.00237239	-	-
MSTRG.18946.2	103	0	7	0	0	0	37.25	0	2.3	0	0	0	13.1833	0.001	-13.6864	2.09e-05	0.00270562	-	-
MSTRG.29542.1	17	1	33	0	2	1	15.45	0.15	27.19	0	0.23	0.12	14.2633	0.116667	-6.93377	2.22e-05	0.00280825	-	-
MSTRG.48160.2	7	34	26	0	3	0	5.5	4.36	18.54	0	0.3	0	9.46667	0.1	-6.56478	2.48e-05	0.00308891	-	-
MSTRG.39480.5	0	0	0	1726	175	777	0	0	0	6.44	0.64	2.95	0.001	3.34333	11.7071	2.73e-05	0.00333396	-	-
MSTRG.33608.5	38	0	25	0	0	0	22.76	0	13.58	0	0	0	12.1133	0.001	-13.5643	3.19e-05	0.00382648	-	-
MSTRG.51883.1	82	5	29	8	1	0	80.23	0.8	25.73	1.01	0.12	0	35.5867	0.376667	-6.5619	3.37e-05	0.00392305	-	-
MSTRG.64639.2	114	0	59	0	3	0	27.24	0	12.78	0	0.09	0	13.34	0.03	-8.79658	3.38e-05	0.00392305	-	-
MSTRG.61420.1	0	0	0	443	988	324	0	0	0	4.88	10.63	3.63	0.001	6.38	12.6393	3.52e-05	0.00401787	-	-
MSTRG.42223.1	88	0	35	0	1	3	90.18	0	32.53	0	0.13	0.41	40.9033	0.18	-7.82808	3.86e-05	0.00426456	-	-
MSTRG.37727.1	1170	313	204	173	70	159	321.47	14.01	50.83	6.15	2.43	5.76	128.77	4.78	-4.75164	3.86e-05	0.00426456	-	-
MSTRG.62008.1	29	0	23	0	0	0	16.33	0	11.75	0	0	0	9.36	0.001	-13.1923	4.54e-05	0.00492931	-	-
MSTRG.37601.1	75	16	36	6	21	2	58.34	2.03	25.39	0.6	2.06	0.2	28.5867	0.953333	-4.90622	5.09e-05	0.00544082	-	-
MSTRG.17896.1	47	0	8	0	0	0	30.43	0	4.7	0	0	0	11.71	0.001	-13.5155	5.74e-05	0.00604445	-	-
MSTRG.20000.1	22	7	5	3	2	1	17.88	0.93	3.69	0.32	0.21	0.11	7.5	0.213333	-5.13571	5.99e-05	0.00621333	-	-
MSTRG.39880.1	12	29	10	3	3	0	4.86	1.91	3.67	0.16	0.15	0	3.48	0.103333	-5.07371	6.39e-05	0.00639381	-	-
MSTRG.15412.1	20	0	23	0	0	0	20.79	0	21.68	0	0	0	14.1567	0.001	-13.7892	6.44e-05	0.00639381	-	-
MSTRG.20638.1	305	31	270	43	13	82	90.97	1.51	73.03	1.66	0.49	3.22	55.17	1.79	-4.94585	6.46e-05	0.00639381	-	-
MSTRG.12327.1	24	0	19	0	0	0	11.26	0	8.08	0	0	0	6.44667	0.001	-12.6543	6.58e-05	0.00639381	-	-
MSTRG.20845.1	38	3	4	2	0	0	33.82	0.43	3.23	0.23	0	0	12.4933	0.0766667	-7.34834	6.63e-05	0.00639381	-	-
MSTRG.6922.2	0	236	10	0	0	0	0	27.9	6.58	0	0	0	11.4933	0.001	-13.4885	7.24e-05	0.00677341	-	-
MSTRG.37358.1	51	63	41	16	4	0	14.86	2.99	10.84	0.6	0.15	0	9.56333	0.25	-5.25751	7.29e-05	0.00677341	-	-
MSTRG.5622.2	0	0	0	346	454	443	0	0	0	11.03	14.13	14.38	0.001	13.18	13.6861	7.34e-05	0.00677341	-	-
MSTRG.22798.4	0	0	0	96	1405	693	0	0	0	0.41	5.89	3.03	0.001	3.11	11.6027	7.46e-05	0.00677341	-	-
MSTRG.1572.1	26	0	15	0	0	0	16.99	0	8.89	0	0	0	8.62667	0.001	-13.0746	7.52e-05	0.00677341	-	-
MSTRG.37728.1	405	103	70	41	25	0	268.64	11.13	42.11	3.52	2.1	0	107.293	1.87333	-5.83981	7.66e-05	0.00680869	-	-
MSTRG.18751.1	35	0	9	0	0	0	28.67	0	6.68	0	0	0	11.7833	0.001	-13.5245	7.82e-05	0.00686511	-	-
MSTRG.1552.1	89	3	7	7	2	0	43.54	0.24	3.11	0.44	0.12	0	15.63	0.186667	-6.38771	8.31e-05	0.00719833	-	-
MSTRG.53478.2	0	1459	3	2	0	2	0	75.48	0.86	0.08	0	0.08	25.4467	0.0533333	-8.89822	9.02e-05	0.00762379	-	-
MSTRG.58914.2	33	0	8	0	0	0	20.56	0	4.52	0	0	0	8.36	0.001	-13.0293	9.12e-05	0.00762379	-	-
MSTRG.48160.1	55	0	2	0	0	0	42.17	0	1.39	0	0	0	14.52	0.001	-13.8258	9.13e-05	0.00762379	-	-
MSTRG.42497.2	4	1	28	2	1	0	3.05	0.12	19.33	0.2	0.1	0	7.5	0.1	-6.22882	9.68e-05	0.00792417	-	-
MSTRG.17712.2	18	0	17	0	0	0	12.72	0	10.89	0	0	0	7.87	0.001	-12.9421	9.72e-05	0.00792417	-	-
MSTRG.41428.2	35	0	6	0	0	0	20.68	0	3.21	0	0	0	7.96333	0.001	-12.9592	0.000100839	0.00805242	-	-
MSTRG.61834.1	79	0	34	3	0	0	43.58	0	17.01	0.21	0	0	20.1967	0.07	-8.17255	0.000101444	0.00805242	-	-
MSTRG.29132.5	20	2	14	2	3	0	19.22	0.31	12.2	0.25	0.36	0	10.5767	0.203333	-5.70089	0.000102378	0.00805242	-	-
MSTRG.16347.3	12	0	22	0	0	0	4.99	0	8.3	0	0	0	4.43	0.001	-12.1131	0.000103508	0.00805242	-	-
MSTRG.10896.1	17	58	9	6	8	6	8.08	4.49	3.88	0.37	0.48	0.38	5.48333	0.41	-3.74136	0.000105183	0.00809079	-	-
MSTRG.5849.1	50	47	0	0	2	0	25.44	3.9	0	0	0.13	0	9.78	0.0433333	-7.81821	0.000110329	0.00839232	-	-
MSTRG.53478.1	0	1512	4	5	4	2	0	78.22	1.15	0.21	0.16	0.08	26.4567	0.15	-7.46252	0.000116441	0.00875994	-	-
MSTRG.39101.1	28	14	0	0	0	0	18.18	1.48	0	0	0	0	6.55333	0.001	-12.678	0.00012308	0.00909095	-	-
MSTRG.45365.2	3	0	35	0	0	0	2.57	0	27.23	0	0	0	9.93333	0.001	-13.2781	0.000123497	0.00909095	-	-
MSTRG.22798.3	0	0	0	123	1088	385	0	0	0	0.54	4.69	1.73	0.001	2.32	11.1799	0.000133869	0.00974963	-	-
MSTRG.51748.2	0	57	1	205	5182	4673	0	1.54	0.15	4.39	108.36	101.87	0.563333	71.54	6.98862	0.000136482	0.00983533	-	-
MSTRG.64644.1	14	0	15	0	0	0	9.34	0	9.08	0	0	0	6.14	0.001	-12.584	0.00014003	0.00998591	-	-
MSTRG.32831.1	0	0	0	2031	3789	1599	0	0	0	0.01	14.7	6.47	0.001	7.06	12.7855	0.000148756	0.0104988	-	-
MSTRG.40053.1	27	6	5	2	4	0	21.95	0.79	3.69	0.21	0.41	0	8.81	0.206667	-5.41376	0.000150414	0.0105075	-	-
MSTRG.43735.1	5	3	8	1	0	0	5.1	0.5	7.4	0.13	0	0	4.33333	0.0433333	-6.64386	0.000158167	0.0109375	-	-
MSTRG.11606.1	61	0	20	3	3	0	56.61	0	16.83	0.36	0.35	0	24.48	0.236667	-6.6926	0.00016281	0.0110616	-	-
MSTRG.61483.2	0	0	0	295	377	314	0	0	0	3.92	4.89	4.25	0.001	4.35333	12.0879	0.000163193	0.0110616	-	-
MSTRG.8585.2	81	228	92	49	73	41	79.98	36.68	82.38	6.26	9.11	5.33	66.3467	6.9	-3.26536	0.000164969	0.0110723	-	-
MSTRG.9627.1	9	1	7	0	1	0	8.97	0.16	6.33	0	0.13	0	5.15333	0.0433333	-6.89388	0.000171694	0.0114118	-	-
MSTRG.34446.1	4	0	25	0	0	0	2.73	0	15.46	0	0	0	6.06333	0.001	-12.5659	0.000174242	0.0114337	-	-
MSTRG.7296.1	18	0	9	0	0	0	7.39	0	3.35	0	0	0	3.58	0.001	-11.8057	0.000175363	0.0114337	-	-
MSTRG.59435.2	0	0	0	276	473	252	0	0	0	1.23	2.06	1.14	0.001	1.47667	10.5281	0.00017898	0.0115594	-	-
MSTRG.19423.3	15	0	10	0	0	0	15.75	0	9.52	0	0	0	8.42333	0.001	-13.0402	0.000195631	0.0125167	-	-
MSTRG.23782.4	26	8	6	2	4	6	21.22	1.06	4.44	0.21	0.41	0.65	8.90667	0.423333	-4.39502	0.000211379	0.0133991	-	-
MSTRG.15687.3	21	0	8	0	1	0	21.94	0	7.58	0	0.13	0	9.84	0.0433333	-7.82704	0.000215053	0.0135069	-	-
MSTRG.29040.1	0	0	0	324	267	316	0	0	0	3.25	2.62	3.23	0.001	3.03333	11.5667	0.000218668	0.0136091	-	-
MSTRG.62008.2	7	0	16	0	0	0	6.28	0	13.02	0	0	0	6.43333	0.001	-12.6514	0.000228063	0.0140659	-	-
MSTRG.29132.4	33	3	0	1	0	0	22.09	0.33	0	0.09	0	0	7.47333	0.03	-7.96065	0.00023731	0.0145056	-	-
MSTRG.19423.2	32	9	10	0	6	0	32.33	1.48	9.16	0	0.77	0	14.3233	0.256667	-5.80233	0.00025508	0.0154538	-	-
MSTRG.44479.1	165	0	66	8	0	0	46.28	0	16.79	0.29	0	0	21.0233	0.0966667	-7.76476	0.000259451	0.0155373	-	-
MSTRG.45480.1	29	1	18	6	1	0	27.38	0.15	15.41	0.73	0.12	0	14.3133	0.283333	-5.65872	0.000261277	0.0155373	-	-
MSTRG.5785.1	155	20	7	19	26	13	28.97	0.61	1.19	0.46	0.61	0.32	10.2567	0.463333	-4.46837	0.000264597	0.0155373	-	-
MSTRG.38174.2	24	4	39	7	0	0	16.37	0.44	24.12	0.62	0	0	13.6433	0.206667	-6.04475	0.000265536	0.0155373	-	-
MSTRG.13928.1	270	0	169	36	26	8	82	0	46.54	1.41	1	0.32	42.8467	0.91	-5.55717	0.000319911	0.0185602	-	-
MSTRG.30864.1	38	8	18	10	7	11	19.29	0.66	8.29	0.66	0.45	0.74	9.41333	0.616667	-3.93214	0.000323527	0.0186123	-	-
MSTRG.61856.1	8	0	14	0	1	0	8.05	0	12.77	0	0.13	0	6.94	0.0433333	-7.32331	0.000332361	0.0189612	-	-
MSTRG.37964.1	0	7	19	0	1	0	0	1.23	18.54	0	0.14	0	6.59	0.0466667	-7.14174	0.000347503	0.0196612	-	-
MSTRG.39480.1	0	0	0	1081	77	229	0	0	0	3.66	0.25	0.79	0.001	1.56667	10.6135	0.000357566	0.0199976	-	-
MSTRG.34210.4	38	9	51	6	12	24	12.05	0.46	14.66	0.25	0.48	1	9.05667	0.576667	-3.97317	0.0003629	0.0199976	-	-
MSTRG.62733.1	0	0	0	1040	165	111	0	0	0	9.34	1.45	1.02	0.001	3.93667	11.9428	0.000364505	0.0199976	-	-
MSTRG.24778.1	15	0	7	1	0	0	14.23	0	6.02	0.12	0	0	6.75	0.04	-7.39874	0.000365134	0.0199976	-	-
MSTRG.5797.1	0	16	12	0	0	0	0	1.1	4.6	0	0	0	1.9	0.001	-10.8918	0.000382012	0.0205413	-	-
MSTRG.11470.1	0	0	0	61	539	562	0	0	0	2.52	21.76	23.65	0.001	15.9767	13.9637	0.000382588	0.0205413	-	-
MSTRG.22214.11	73	0	24	3	4	10	28.7	0	8.56	0.15	0.2	0.52	12.42	0.29	-5.42047	0.000388419	0.0205413	-	-
MSTRG.17579.1	44	6	8	2	12	7	33.74	0.75	5.56	0.2	1.16	0.71	13.35	0.69	-4.2741	0.000389693	0.0205413	-	-
MSTRG.20638.2	164	103	98	85	80	44	46.42	4.75	25.15	3.11	2.86	1.64	25.44	2.53667	-3.32609	0.000390064	0.0205413	-	-
MSTRG.26027.1	20	0	4	1	1	0	21.52	0	3.9	0.14	0.14	0	8.47333	0.0933333	-6.50439	0.000406604	0.0212489	-	-
MSTRG.27022.1	0	1	25	1	0	0	0	0.14	20.09	0.11	0	0	6.74333	0.0366667	-7.52285	0.000448552	0.0231128	-	-
MSTRG.15043.1	29	0	17	0	3	0	8.09	0	4.3	0	0.11	0	4.13	0.0366667	-6.81553	0.000449022	0.0231128	-	-
MSTRG.59427.2	9	6	11	3	4	0	8.73	0.95	9.67	0.38	0.49	0	6.45	0.29	-4.47517	0.000469986	0.0240114	-	-
MSTRG.50288.2	0	3	0	246	333	304	0	0.04	0	2.82	3.73	3.55	0.0133333	3.36667	7.98014	0.000474445	0.0240596	-	-
MSTRG.57008.1	12	3	7	0	4	1	11.23	0.46	5.94	0	0.47	0.12	5.87667	0.196667	-4.90117	0.000483799	0.0243536	-	-
MSTRG.37359.1	11	20	0	0	0	0	6.82	2.02	0	0	0	0	2.94667	0.001	-11.5249	0.000492503	0.0246108	-	-
MSTRG.14123.3	0	0	0	300	210	207	0	0	0	1.68	1.15	1.18	0.001	1.33667	10.3844	0.000501915	0.0246621	-	-
MSTRG.16540.3	21	0	2	0	1	0	13.64	0	1.18	0	0.08	0	4.94	0.0266667	-7.53333	0.000506915	0.0246621	-	-
MSTRG.57315.1	0	12	0	1451	723	171	0	0.59	0	57.1	27.79	36.85	0.196667	30.58	7.28069	0.000507594	0.0246621	-	-
MSTRG.42856.1	17	0	2	0	0	0	10.07	0	1.07	0	0	0	3.71333	0.001	-11.8585	0.000507941	0.0246621	-	-
MSTRG.2592.1	25	0	25	0	0	3	23.5	0	21.31	0	0	0.37	14.9367	0.123333	-6.92015	0.000530348	0.0255688	-	-
MSTRG.15867.2	0	0	0	13	702	985	0	0	0	0.23	12.17	17.8	0.001	10.0667	13.2973	0.000542635	0.0259782	-	-
MSTRG.6882.1	1782	1448	3489	1405	1904	1086	1058.62	140.15	1879.57	107.99	142.95	85.01	1026.11	111.983	-3.19583	0.000547188	0.0260142	-	-
MSTRG.63621.1	0	0	0	177	345	196	0	0	0	0.91	1.73	1.03	0.001	1.22333	10.2566	0.000554519	0.0261809	-	-
MSTRG.19862.2	0	0	0	140	266	323	0	0	0	1.55	2.87	3.64	0.001	2.68667	11.3916	0.000564043	0.0263057	-	-
MSTRG.25911.3	0	0	0	368	648	52	0	0	0	2.01	3.46	0.29	0.001	1.92	10.9069	0.000564847	0.0263057	-	-
MSTRG.59427.1	9	0	8	1	0	0	9.54	0	7.69	0.14	0	0	5.74333	0.0466667	-6.94335	0.000573147	0.0265119	-	-
MSTRG.35490.3	0	4	0	413	296	246	0	0.05	0	3.8	2.66	2.3	0.0166667	2.92	7.45286	0.000585841	0.0269172	-	-
MSTRG.20376.1	0	2	0	225	228	255	0	0.09	0	8	7.92	9.23	0.03	8.38333	8.12642	0.000594	0.0271102	-	-
MSTRG.64177.1	78	47	23	40	19	22	15.85	1.56	4.24	1.05	0.49	0.59	7.21667	0.71	-3.34544	0.0006054	0.0274475	-	-
MSTRG.56772.1	0	0	0	58	472	395	0	0	0	0.48	3.84	3.35	0.001	2.55667	11.32	0.000649256	0.0292421	-	-
MSTRG.56882.1	12	2	3	2	2	2	7.33	0.2	1.66	0.16	0.15	0.16	3.06333	0.156667	-4.28933	0.000675188	0.0301714	-	-
MSTRG.57467.4	0	0	0	348	129	227	0	0	0	1.63	0.59	1.09	0.001	1.10333	10.1077	0.000678703	0.0301714	-	-
MSTRG.28436.1	0	0	0	5	1355	694	0	0	0	0.24	62.98	33.63	0.001	32.2833	14.9785	0.000693157	0.0306152	-	-
MSTRG.21139.2	11	0	5	0	1	0	4.5	0	1.85	0	0.05	0	2.11667	0.0166667	-6.98868	0.000711527	0.0312251	-	-
MSTRG.37767.3	1136	747	1535	365	1256	703	594.79	63.72	728.82	24.73	83.11	48.5	462.443	52.1133	-3.14955	0.000719985	0.031395	-	-
MSTRG.13529.1	0	3	0	149	556	205	0	0.03	0	1.36	4.96	1.91	0.01	2.74333	8.09979	0.000741338	0.0321215	-	-
MSTRG.58108.2	0	0	0	249	485	78	0	0	0	2.07	3.94	0.66	0.001	2.22333	11.1185	0.000748965	0.0322479	-	-
MSTRG.47379.1	15	10	6	6	7	2	12.33	1.34	4.47	0.64	0.73	0.22	6.04667	0.53	-3.51208	0.000778334	0.0331468	-	-
MSTRG.18946.1	804	373	1067	411	665	535	284.08	21.47	341.88	18.79	29.7	24.91	215.81	24.4667	-3.14087	0.000779527	0.0331468	-	-
MSTRG.38012.1	6	6	12	5	2	0	4.6	0.75	8.34	0.5	0.19	0	4.56333	0.23	-4.31038	0.000787176	0.0332655	-	-
MSTRG.45639.2	26	111	4	16	16	7	11.07	7.7	1.54	0.88	0.86	0.39	6.77	0.71	-3.25326	0.000807838	0.0339292	-	-
MSTRG.61983.3	0	0	0	56	496	308	0	0	0	0.26	2.23	1.45	0.001	1.31333	10.359	0.000813187	0.0339456	-	-
MSTRG.48270.1	0	0	0	24	550	554	0	0	0	0.29	6.48	6.81	0.001	4.52667	12.1442	0.000818756	0.0339709	-	-
MSTRG.49655.1	6	0	6	0	0	0	5.57	0	5.05	0	0	0	3.54	0.001	-11.7895	0.000834554	0.0344178	-	-
MSTRG.24778.2	20	0	9	2	3	3	18.89	0	7.71	0.24	0.36	0.37	8.86667	0.323333	-4.7773	0.000847143	0.0345845	-	-
MSTRG.32589.1	0	0	0	358	210	109	0	0	0	4.35	2.49	1.35	0.001	2.73	11.4147	0.000851898	0.0345845	-	-
MSTRG.27021.1	8	2	1	1	0	0	7.06	0.29	0.8	0.11	0	0	2.71667	0.0366667	-6.21122	0.00085375	0.0345845	-	-
MSTRG.5790.1	83	13	18	9	25	0	20.37	0.52	4.01	0.29	0.78	0	8.3	0.356667	-4.54046	0.000880257	0.0354485	-	-
MSTRG.47166.4	0	0	36	0	0	0	0	0	12.23	0	0	0	4.07667	0.001	-11.9932	0.000899923	0.0359622	-	-
MSTRG.6962.1	255	7	282	90	3	0	175.61	0.79	176.11	8.02	0.26	0	117.503	2.76	-5.41189	0.000903521	0.0359622	-	-
MSTRG.51748.1	4	44	1	150	3523	3434	0.88	1.58	0.2	4.27	97.85	99.44	0.886667	67.1867	6.24364	0.000912473	0.0361086	-	-
MSTRG.32031.2	0	0	0	172	156	276	0	0	0	2.24	1.99	3.67	0.001	2.63333	11.3627	0.000934978	0.0366876	-	-
MSTRG.12554.1	40	0	0	0	0	0	40.8	0	0	0	0	0	13.6	0.001	-13.7313	0.000940242	0.0366876	-	-
MSTRG.6922.1	1443	1817	2308	1495	1767	982	255.35	52.38	370.36	34.23	39.52	22.9	226.03	32.2167	-2.81064	0.00094318	0.0366876	-	-
MSTRG.5500.3	0	0	0	307	333	72	0	0	0	1.42	1.5	0.34	0.001	1.08667	10.0857	0.000956807	0.0369215	-	-
MSTRG.46878.1	11	0	2	0	0	0	8.46	0	1.4	0	0	0	3.28667	0.001	-11.6824	0.00095998	0.0369215	-	-
MSTRG.51083.1	20	3	2	0	4	0	9.85	0.24	0.89	0	0.25	0	3.66	0.0833333	-5.45681	0.000987978	0.037786	-	-
MSTRG.19768.2	0	0	0	123	227	241	0	0	0	2.67	4.82	5.34	0.001	4.27667	12.0623	0.00103116	0.0392184	-	-
MSTRG.9606.1	0	0	0	144	346	134	0	0	0	3.1	7.27	2.94	0.001	4.43667	12.1153	0.00104485	0.0395197	-	-
MSTRG.51083.2	11	7	2	1	5	1	7.98	0.83	1.32	0.09	0.46	0.1	3.37667	0.216667	-3.96205	0.00107209	0.0403273	-	-
MSTRG.34136.1	34	5	15	17	9	8	26.73	0.64	10.7	1.73	0.89	0.83	12.69	1.15	-3.46399	0.00114257	0.0427432	-	-
MSTRG.17825.1	0	0	0	10	684	555	0	0	0	0.45	29.91	25.3	0.001	18.5533	14.1794	0.00115255	0.0427453	-	-
MSTRG.36163.7	6	1	9	2	3	0	1.09	0.03	1.48	0.05	0.07	0	0.866667	0.04	-4.43741	0.00116135	0.0427453	-	-
MSTRG.60510.2	0	14	0	49	1683	816	0	0.21	0	0.59	19.77	10	0.07	10.12	7.17564	0.00116135	0.0427453	-	-
MSTRG.40765.1	578	486	596	493	621	230	116.05	15.9	108.52	12.81	15.76	6.08	80.1567	11.55	-2.79493	0.00117571	0.0428129	-	-
MSTRG.36962.1	0	0	0	135	201	215	0	0	0	3.29	4.78	5.33	0.001	4.46667	12.125	0.0011892	0.0428129	-	-
MSTRG.10261.1	13	1	0	0	0	0	9.83	0.12	0	0	0	0	3.31667	0.001	-11.6955	0.00119253	0.0428129	-	-
MSTRG.27463.3	10	0	4	0	1	1	6.98	0	2.53	0	0.09	0.09	3.17	0.06	-5.72338	0.00119858	0.0428129	-	-
MSTRG.24398.1	12	0	1	0	0	0	11.85	0	0.9	0	0	0	4.25	0.001	-12.0532	0.00119969	0.0428129	-	-
MSTRG.58092.1	0	0	0	97	187	323	0	0	0	0.39	0.74	1.33	0.001	0.82	9.67948	0.00120071	0.0428129	-	-
MSTRG.53928.1	7402	5950	7570	6060	8212	2894	1359.9	178.1	1261.19	144.05	190.68	70.06	933.063	134.93	-2.78976	0.00120928	0.0428137	-	-
MSTRG.29605.1	5	0	5	0	0	0	4.32	0	3.92	0	0	0	2.74667	0.001	-11.4235	0.00121949	0.0428137	-	-
MSTRG.61178.1	5	0	5	0	0	0	4.85	0	4.4	0	0	0	3.08333	0.001	-11.5903	0.00121949	0.0428137	-	-
MSTRG.13344.1	13	145	6	6	24	8	1.79	3.25	0.75	0.11	0.42	0.14	1.93	0.223333	-3.11133	0.00124004	0.043313	-	-
MSTRG.34236.3	66	52	0	7	0	0	24.82	3.19	0	0.34	0	0	9.33667	0.113333	-6.36426	0.00125205	0.0435104	-	-
MSTRG.64176.1	10	3	0	0	0	0	7.46	0.36	0	0	0	0	2.60667	0.001	-11.348	0.00129166	0.04466	-	-
MSTRG.11041.1	15	29	37	3	3	7	12.48	10.41	14.53	0.32	0.58	0.77	5.80667	0.47	-3.62698	0.00134516	0.0462763	-	-
MSTRG.24454.5	0	0	26	0	0	0	0	0	16.94	0	0	0	5.64667	0.001	-12.4632	0.00137195	0.0469619	-	-
MSTRG.61882.1	33	2	0	4	1	3	24.95	0.25	0	0.39	0.1	0.3	8.4	0.263333	-4.99543	0.00141389	0.0480425	-	-
MSTRG.12592.3	0	0	0	159	701	38	0	0	0	0.48	2.05	0.12	0.001	0.883333	9.78681	0.0014189	0.0480425	-	-
MSTRG.19490.3	15	3	14	5	8	0	6.72	0.22	5.68	0.29	0.45	0	4.20667	0.246667	-4.09204	0.00142648	0.0480425	-	-
MSTRG.42725.1	0	0	0	10	584	516	0	0	0	0.21	11.73	10.8	0.001	7.58	12.888	0.00143159	0.0480425	-	-
MSTRG.38634.1	0	0	25	0	0	0	0	0	19.77	0	0	0	6.59	0.001	-12.6861	0.00144447	0.0482383	-	-
MSTRG.24316.1	0	0	0	9	408	719	0	0	0	0.17	7.72	14.19	0.001	7.36	12.8455	0.00146767	0.0487476	-	-
MSTRG.40572.1	0	0	0	285	93	180	0	0	0	22.15	7.06	14.25	0.001	14.4867	13.8224	0.00147397	0.0487476	-	-
MSTRG.52778.2	2420	242	260	900	406	17	1474.08	24.02	143.62	70.93	31.26	1.36	547.24	34.5167	-3.98681	0.00149367	0.0490541	-	-
MSTRG.29132.3	28	0	0	0	0	0	22.18	0	0	0	0	0	7.39333	0.001	-12.852	0.00149756	0.0490541	-	-
MSTRG.44458.1	23	0	31	5	7	0	5.47	0	6.68	0.15	0.21	0	4.05	0.12	-5.07682	0.00151108	0.0492614	-	-
MSTRG.33882.1	0	0	24	0	0	0	0	0	22.85	0	0	0	7.61667	0.001	-12.8949	0.00152424	0.0494545	-	-
MSTRG.39766.1	2866	2386	3163	2674	3428	1369	1609.71	218.33	1611.01	194.32	243.34	101.32	1146.35	179.66	-2.67371	0.00153377	0.0495292	-	-

## Sheet: Table S6
Table S6. The differential expressed mRNAs between testis and ovary in H.leucospilota
id	Female-1_count	Female-2_count	Female-3_count	Male-1_count	Male-2_count	Male-3_count	Female-1_fpkm	Female-2_fpkm	Female-3_fpkm	Male-1_fpkm	Male-2_fpkm	Male-3_fpkm	Female_mean	Male_mean	log2(fc)	PValue	FDR	Symbol	Description	KEGG_A_class	KEGG_B_class	Pathway	K_ID	GO Component	GO Function	GO Process
MSTRG.29458	0	2	0	2542	10526	4837	0	0	0	5.02	20.29	9.72	0.001	11.6767	13.5113	1.58e-15	3.87e-11	Helz2	KAJ8039005.1 Helicase with zinc finger domain 2 [Holothuria leucospilota]	-	-	-	-	GO:0005575//cellular_component;GO:0005622//intracellular anatomical structure;GO:0005634//nucleus;GO:0005654//nucleoplasm;GO:0031974//membrane-enclosed lumen;GO:0031981//nuclear lumen;GO:0043226//organelle;GO:0043227//membrane-bounded organelle;GO:0043229//intracellular organelle;GO:0043231//intracellular membrane-bounded organelle;GO:0043233//organelle lumen;GO:0070013//intracellular organelle l…	GO:0000166//nucleotide binding;GO:0003674//molecular_function;GO:0003676//nucleic acid binding;GO:0003677//DNA binding;GO:0003678//DNA helicase activity;GO:0003712//transcription coregulator activity;GO:0003713//transcription coactivator activity;GO:0003723//RNA binding;GO:0003824//catalytic activity;GO:0004386//helicase activity;GO:0004540//ribonuclease activity;GO:0004672//protein kinase activi…	GO:0000723//telomere maintenance;GO:0006139//nucleobase-containing compound metabolic process;GO:0006281//DNA repair;GO:0006351//transcription, DNA-templated;GO:0006355//regulation of transcription, DNA-templated;GO:0006357//regulation of transcription by RNA polymerase II;GO:0006468//protein phosphorylation;GO:0006725//cellular aromatic compound metabolic process;GO:0006807//nitrogen compound me…
HOLleu_24459	868	384	2650	0	0	0	112.12	8.08	310.42	0	0	0	143.54	0.001	-17.1311	8.97e-13	1.08e-08	Angptl7	KAJ8034042.1 Angiopoietin-related protein 7 [Holothuria leucospilota]	-	-	-	-	-	-	-
HOLleu_24442	0	0	0	1176	913	998	0	0	0	21.2	16.07	18.32	0.001	18.53	14.1776	1.33e-12	1.08e-08	Fcn1	KAJ8034029.1 Tenascin-R [Holothuria leucospilota]	-	-	-	-	GO:0005575//cellular_component;GO:0005576//extracellular region;GO:0005581//collagen trimer;GO:0005622//intracellular anatomical structure;GO:0005737//cytoplasm;GO:0005886//plasma membrane;GO:0009897//external side of plasma membrane;GO:0009986//cell surface;GO:0012505//endomembrane system;GO:0016020//membrane;GO:0019897//extrinsic component of plasma membrane;GO:0019898//extrinsic component of m…	GO:0001664//G protein-coupled receptor binding;GO:0003674//molecular_function;GO:0003823//antigen binding;GO:0003824//catalytic activity;GO:0004175//endopeptidase activity;GO:0004252//serine-type endopeptidase activity;GO:0005102//signaling receptor binding;GO:0005488//binding;GO:0005515//protein binding;GO:0008233//peptidase activity;GO:0008236//serine-type peptidase activity;GO:0016787//hydrola…	GO:0001775//cell activation;GO:0001817//regulation of cytokine production;GO:0001819//positive regulation of cytokine production;GO:0001867//complement activation, lectin pathway;GO:0002218//activation of innate immune response;GO:0002220//innate immune response activating cell surface receptor signaling pathway;GO:0002221//pattern recognition receptor signaling pathway;GO:0002252//immune effecto…
HOLleu_25033	88	1075	56	4	7	0	6.46	12.85	3.73	0.04	0.06	0	7.68	0.0333333	-7.848	1.84e-12	1.13e-08	--	KAJ8031734.1 NLR family CARD domain-containing protein 4 [Holothuria leucospilota]	-	-	-	-	GO:0005575//cellular_component;GO:0005622//intracellular anatomical structure;GO:0005634//nucleus;GO:0005737//cytoplasm;GO:0005813//centrosome;GO:0005815//microtubule organizing center;GO:0005829//cytosol;GO:0005856//cytoskeleton;GO:0015630//microtubule cytoskeleton;GO:0043226//organelle;GO:0043227//membrane-bounded organelle;GO:0043228//non-membrane-bounded organelle;GO:0043229//intracellular or…	GO:0000166//nucleotide binding;GO:0000976//transcription cis-regulatory region binding;GO:0000977//RNA polymerase II transcription regulatory region sequence-specific DNA binding;GO:0000978//RNA polymerase II cis-regulatory region sequence-specific DNA binding;GO:0000987//cis-regulatory region sequence-specific DNA binding;GO:0001067//transcription regulatory region nucleic acid binding;GO:000367…	GO:0001817//regulation of cytokine production;GO:0001818//negative regulation of cytokine production;GO:0001959//regulation of cytokine-mediated signaling pathway;GO:0001960//negative regulation of cytokine-mediated signaling pathway;GO:0001961//positive regulation of cytokine-mediated signaling pathway;GO:0002252//immune effector process;GO:0002376//immune system process;GO:0002682//regulation o…
HOLleu_00909	0	0	0	1084	2518	940	0	0	0	7.24	16.43	6.4	0.001	10.0233	13.2911	3.97e-12	1.94e-08	--	KAJ8048551.1 NLR family CARD domain-containing protein 4 [Holothuria leucospilota]	Human Diseases;Organismal Systems	Infectious diseases;Immune system	ko05132//Salmonella infection;ko04621//NOD-like receptor signaling pathway	K12805;K12805	GO:0005575//cellular_component;GO:0005622//intracellular anatomical structure;GO:0005634//nucleus;GO:0005737//cytoplasm;GO:0005829//cytosol;GO:0032991//protein-containing complex;GO:0043226//organelle;GO:0043227//membrane-bounded organelle;GO:0043229//intracellular organelle;GO:0043231//intracellular membrane-bounded organelle;GO:0061702//inflammasome complex;GO:0072557//IPAF inflammasome complex	GO:0000166//nucleotide binding;GO:0000287//magnesium ion binding;GO:0003674//molecular_function;GO:0003824//catalytic activity;GO:0004842//ubiquitin-protein transferase activity;GO:0004857//enzyme inhibitor activity;GO:0004866//endopeptidase inhibitor activity;GO:0004869//cysteine-type endopeptidase inhibitor activity;GO:0005488//binding;GO:0005515//protein binding;GO:0005524//ATP binding;GO:0016…	GO:0001816//cytokine production;GO:0002218//activation of innate immune response;GO:0002253//activation of immune response;GO:0002376//immune system process;GO:0002682//regulation of immune system process;GO:0002684//positive regulation of immune system process;GO:0002790//peptide secretion;GO:0006355//regulation of transcription, DNA-templated;GO:0006464//cellular protein modification process;GO…
HOLleu_32322	0	0	0	739	728	742	0	0	0	5.13	4.94	5.25	0.001	5.10667	12.3182	9.05e-12	3.69e-08	--	KAJ8027236.1 hypothetical protein HOLleu_32322 [Holothuria leucospilota]	-	-	-	-	-	-	-
HOLleu_04323	0	0	0	1241	1024	534	0	0	0	6.21	5	2.72	0.001	4.64333	12.1809	3.08e-11	1.08e-07	--	KAJ8050937.1 NACHT, LRR and PYD domains-containing protein 1b allele 2 [Holothuria leucospilota]	-	-	-	-	GO:0005575//cellular_component;GO:0005622//intracellular anatomical structure;GO:0005634//nucleus;GO:0005737//cytoplasm;GO:0005813//centrosome;GO:0005815//microtubule organizing center;GO:0005829//cytosol;GO:0005856//cytoskeleton;GO:0015630//microtubule cytoskeleton;GO:0043226//organelle;GO:0043227//membrane-bounded organelle;GO:0043228//non-membrane-bounded organelle;GO:0043229//intracellular or…	GO:0000166//nucleotide binding;GO:0000976//transcription cis-regulatory region binding;GO:0000977//RNA polymerase II transcription regulatory region sequence-specific DNA binding;GO:0000978//RNA polymerase II cis-regulatory region sequence-specific DNA binding;GO:0000987//cis-regulatory region sequence-specific DNA binding;GO:0001067//transcription regulatory region nucleic acid binding;GO:000367…	GO:0001817//regulation of cytokine production;GO:0001818//negative regulation of cytokine production;GO:0001959//regulation of cytokine-mediated signaling pathway;GO:0001960//negative regulation of cytokine-mediated signaling pathway;GO:0001961//positive regulation of cytokine-mediated signaling pathway;GO:0002252//immune effector process;GO:0002376//immune system process;GO:0002682//regulation o…
HOLleu_04406	0	0	0	691	1028	498	0	0	0	5.04	7.32	3.7	0.001	5.35333	12.3862	4.63e-11	1.42e-07	--	KAJ8051002.1 NLR family CARD domain-containing protein 4 [Holothuria leucospilota]	-	-	-	-	GO:0005575//cellular_component;GO:0005622//intracellular anatomical structure;GO:0005634//nucleus;GO:0005737//cytoplasm;GO:0005813//centrosome;GO:0005815//microtubule organizing center;GO:0005829//cytosol;GO:0005856//cytoskeleton;GO:0015630//microtubule cytoskeleton;GO:0043226//organelle;GO:0043227//membrane-bounded organelle;GO:0043228//non-membrane-bounded organelle;GO:0043229//intracellular or…	GO:0000166//nucleotide binding;GO:0000976//transcription cis-regulatory region binding;GO:0000977//RNA polymerase II transcription regulatory region sequence-specific DNA binding;GO:0000978//RNA polymerase II cis-regulatory region sequence-specific DNA binding;GO:0000987//cis-regulatory region sequence-specific DNA binding;GO:0001067//transcription regulatory region nucleic acid binding;GO:000367…	GO:0001817//regulation of cytokine production;GO:0001818//negative regulation of cytokine production;GO:0001959//regulation of cytokine-mediated signaling pathway;GO:0001960//negative regulation of cytokine-mediated signaling pathway;GO:0001961//positive regulation of cytokine-mediated signaling pathway;GO:0002252//immune effector process;GO:0002376//immune system process;GO:0002682//regulation o…
HOLleu_26172	98	138	43	0	0	0	15.86	3.64	6.31	0	0	0	8.60333	0.001	-13.0707	1.48e-10	4.02e-07	--	KAJ8032606.1 hypothetical protein HOLleu_26172 [Holothuria leucospilota]	-	-	-	-	-	GO:0004357//glutamate-cysteine ligase activity	GO:0042398//cellular modified amino acid biosynthetic process
HOLleu_38122	0	0	0	390	529	373	0	0	0	3.54	4.69	3.45	0.001	3.89333	11.9268	5.09e-10	1.25e-06	TRIM2	KAJ8023050.1 E3 ubiquitin-protein ligase TRIM56 [Holothuria leucospilota]	-	-	-	-	GO:0005575//cellular_component;GO:0005622//intracellular anatomical structure;GO:0005737//cytoplasm;GO:0005829//cytosol	GO:0003674//molecular_function;GO:0003824//catalytic activity;GO:0004842//ubiquitin-protein transferase activity;GO:0005488//binding;GO:0005515//protein binding;GO:0008270//zinc ion binding;GO:0008855//exodeoxyribonuclease VII activity;GO:0016740//transferase activity;GO:0019787//ubiquitin-like protein transferase activity;GO:0043167//ion binding;GO:0043169//cation binding;GO:0046872//metal ion b…	GO:0000003//reproduction;GO:0000209//protein polyubiquitination;GO:0001816//cytokine production;GO:0001817//regulation of cytokine production;GO:0002252//immune effector process;GO:0002376//immune system process;GO:0003006//developmental process involved in reproduction;GO:0006464//cellular protein modification process;GO:0006807//nitrogen compound metabolic process;GO:0006950//response to stress…
HOLleu_04139	0	0	0	1026	1404	342	0	0	0	7.97	10.65	2.71	0.001	7.11	12.7956	7.3e-10	1.5e-06	--	KAJ8050801.1 hypothetical protein HOLleu_04139 [Holothuria leucospilota]	-	-	-	-	-	GO:0004672//protein kinase activity;GO:0005524//ATP binding	GO:0006468//protein phosphorylation
HOLleu_03743	0	0	0	349	460	465	0	0	0	17.15	22.07	23.27	0.001	20.83	14.3464	7.36e-10	1.5e-06	--	KAJ8050512.1 hypothetical protein HOLleu_03743 [Holothuria leucospilota]	-	-	-	-	-	-	-
HOLleu_37320	0	5	0	931	1613	717	0	0.4	0	58.8	99.51	46.12	0.133333	68.1433	8.99739	1.04e-09	1.87e-06	lgals3bpa	KAJ8022425.1 Galectin-3-binding protein A [Holothuria leucospilota]	-	-	-	-	GO:0005575//cellular_component;GO:0005576//extracellular region;GO:0005615//extracellular space;GO:0005622//intracellular anatomical structure;GO:0005737//cytoplasm;GO:0012505//endomembrane system;GO:0016020//membrane;GO:0030141//secretory granule;GO:0031089//platelet dense granule lumen;GO:0031410//cytoplasmic vesicle;GO:0031974//membrane-enclosed lumen;GO:0031982//vesicle;GO:0031983//vesicle lu…	GO:0003674//molecular_function;GO:0005044//scavenger receptor activity;GO:0005515//protein binding;GO:0038024//cargo receptor activity	GO:0002576//platelet degranulation;GO:0006810//transport;GO:0006887//exocytosis;GO:0006897//endocytosis;GO:0006898//receptor-mediated endocytosis;GO:0006950//response to stress;GO:0006952//defense response;GO:0006968//cellular defense response;GO:0007154//cell communication;GO:0007155//cell adhesion;GO:0007165//signal transduction;GO:0008150//biological_process;GO:0009987//cellular process;GO:001…
HOLleu_21262	0	0	0	478	1649	540	0	0	0	4.99	16.82	5.74	0.001	9.18333	13.1648	1.07e-09	1.87e-06	--	KAJ8034429.1 hypothetical protein HOLleu_21262 [Holothuria leucospilota]	-	-	-	-	-	-	-
HOLleu_44000	0	0	0	408	424	273	0	0	0	4.13	4.19	2.81	0.001	3.71	11.8572	2.11e-09	3.29e-06	--	KAJ8018162.1 hypothetical protein HOLleu_44000 [Holothuria leucospilota]	Environmental Information Processing	Signal transduction	ko04068//FoxO signaling pathway	K10628	-	-	-
HOLleu_33995	0	0	0	470	2163	594	0	0	0	10.97	49.3	14.12	0.001	24.7967	14.5979	2.15e-09	3.29e-06	--	KAJ8026209.1 hypothetical protein HOLleu_33995 [Holothuria leucospilota]	-	-	-	-	-	-	-
HOLleu_19409	0	0	0	358	317	373	0	0	0	9.41	8.14	9.98	0.001	9.17667	13.1638	2.51e-09	3.61e-06	Fgl2	KAJ8035664.1 Fibroleukin [Holothuria leucospilota]	-	-	-	-	-	-	-
HOLleu_42328	0	0	0	295	381	314	0	0	0	6.65	8.39	7.21	0.001	7.41667	12.8566	2.71e-09	3.68e-06	--	KAJ8019224.1 hypothetical protein HOLleu_42328 [Holothuria leucospilota]	-	-	-	-	-	-	-
HOLleu_42280	0	0	0	701	787	219	0	0	0	23.62	25.9	7.51	0.001	19.01	14.2145	8.23e-09	1.06e-05	--	KAJ8019252.1 Fibropellin-3 [Holothuria leucospilota]	Environmental Information Processing	Signal transduction	ko04330//Notch signaling pathway	K02599	GO:0005765//lysosomal membrane;GO:0009986//cell surface;GO:0016020//membrane	GO:0005509//calcium ion binding	-
HOLleu_23789	468	281	728	6	38	27	144.57	14.14	203.94	0.24	1.48	1.1	120.883	0.94	-7.00674	8.79e-09	1.07e-05	MFAP4	KAJ8033526.1 Microfibril-associated glycoprotein 4 [Holothuria leucospilota]	-	-	-	-	GO:0005575//cellular_component;GO:0005576//extracellular region;GO:0005581//collagen trimer;GO:0005622//intracellular anatomical structure;GO:0005737//cytoplasm;GO:0005886//plasma membrane;GO:0009897//external side of plasma membrane;GO:0009986//cell surface;GO:0012505//endomembrane system;GO:0016020//membrane;GO:0019897//extrinsic component of plasma membrane;GO:0019898//extrinsic component of m…	GO:0001664//G protein-coupled receptor binding;GO:0003674//molecular_function;GO:0003823//antigen binding;GO:0003824//catalytic activity;GO:0004175//endopeptidase activity;GO:0004252//serine-type endopeptidase activity;GO:0005102//signaling receptor binding;GO:0005201//extracellular matrix structural constituent;GO:0005488//binding;GO:0005515//protein binding;GO:0008233//peptidase activity;GO:000…	GO:0001775//cell activation;GO:0001817//regulation of cytokine production;GO:0001819//positive regulation of cytokine production;GO:0001867//complement activation, lectin pathway;GO:0002218//activation of innate immune response;GO:0002220//innate immune response activating cell surface receptor signaling pathway;GO:0002221//pattern recognition receptor signaling pathway;GO:0002252//immune effecto…
HOLleu_42458	18	131	7	0	0	0	4.6	5.45	1.62	0	0	0	3.89	0.001	-11.9256	9.17e-09	1.07e-05	POL	KAJ8019144.1 hypothetical protein HOLleu_42458 [Holothuria leucospilota]	-	-	-	-	-	GO:0003676//nucleic acid binding;GO:0004190//aspartic-type endopeptidase activity;GO:0008270//zinc ion binding	GO:0006508//proteolysis;GO:0015074//DNA integration
MSTRG.34422	76	1189	313	0	7	0	12.08	30.78	45.1	0	0.14	0	29.32	0.0466667	-9.29528	1.11e-08	1.19e-05	FGL1	KAJ8033802.1 Fibrinogen C domain-containing protein 1-A [Holothuria leucospilota]	-	-	-	-	-	-	-
HOLleu_22913	30	377	27	3023	20931	15648	4.57	9.36	3.73	59.6	403.12	314.21	5.88667	258.977	5.45923	1.11e-08	1.19e-05	MELTF	KAJ8032847.1 Melanotransferrin [Holothuria leucospilota]	-	-	-	-	GO:0005575//cellular_component;GO:0005576//extracellular region;GO:0005615//extracellular space;GO:0005622//intracellular anatomical structure;GO:0005737//cytoplasm;GO:0005768//endosome;GO:0005769//early endosome;GO:0005783//endoplasmic reticulum;GO:0005788//endoplasmic reticulum lumen;GO:0005886//plasma membrane;GO:0005911//cell-cell junction;GO:0005918//septate junction;GO:0009986//cell surface…	GO:0001530//lipopolysaccharide binding;GO:0003674//molecular_function;GO:0003824//catalytic activity;GO:0004175//endopeptidase activity;GO:0004252//serine-type endopeptidase activity;GO:0004857//enzyme inhibitor activity;GO:0004866//endopeptidase inhibitor activity;GO:0004869//cysteine-type endopeptidase inhibitor activity;GO:0005102//signaling receptor binding;GO:0005488//binding;GO:0005506//iro…	GO:0000041//transition metal ion transport;GO:0001501//skeletal system development;GO:0001503//ossification;GO:0001817//regulation of cytokine production;GO:0001818//negative regulation of cytokine production;GO:0001906//cell killing;GO:0001932//regulation of protein phosphorylation;GO:0001934//positive regulation of protein phosphorylation;GO:0002227//innate immune response in mucosa;GO:0002251/…
HOLleu_32039	0	0	0	318	357	204	0	0	0	4.4	4.83	2.88	0.001	4.03667	11.9789	1.25e-08	1.28e-05	Dmbt1	KAJ8027025.1 Deleted in malignant brain tumors 1 protein [Holothuria leucospilota]	-	-	-	-	GO:0016020//membrane	-	-
HOLleu_34893	0	0	0	367	410	189	0	0	0	3.31	3.61	1.74	0.001	2.88667	11.4952	1.75e-08	1.71e-05	--	KAJ8024860.1 Insulin-like growth factor-binding protein complex acid labile subunit [Holothuria leucospilota]	-	-	-	-	GO:0016020//membrane	GO:0004930//G protein-coupled receptor activity;GO:0005515//protein binding	GO:0007186//G protein-coupled receptor signaling pathway
HOLleu_06050	0	0	0	470	1004	221	0	0	0	4.58	9.57	2.2	0.001	5.45	12.412	1.91e-08	1.72e-05	--	KAJ8047138.1 Interferon-induced very large GTPase 1 [Holothuria leucospilota]	-	-	-	-	-	GO:0005515//protein binding	-
HOLleu_33156	0	0	0	296	258	212	0	0	0	4.32	3.68	3.15	0.001	3.71667	11.8598	1.92e-08	1.72e-05	--	KAJ8025565.1 hypothetical protein HOLleu_33156 [Holothuria leucospilota]	-	-	-	-	-	-	-
HOLleu_04138	0	0	0	308	955	288	0	0	0	2.44	7.4	2.33	0.001	4.05667	11.9861	1.97e-08	1.72e-05	src	KAJ8050800.1 Tyrosine-protein kinase transmembrane receptor Ror [Holothuria leucospilota]	-	-	-	-	GO:0005575//cellular_component;GO:0005886//plasma membrane;GO:0005887//integral component of plasma membrane;GO:0016020//membrane;GO:0016021//integral component of membrane;GO:0031224//intrinsic component of membrane;GO:0031226//intrinsic component of plasma membrane;GO:0045177//apical part of cell;GO:0071944//cell periphery	GO:0000166//nucleotide binding;GO:0003674//molecular_function;GO:0003824//catalytic activity;GO:0004672//protein kinase activity;GO:0004713//protein tyrosine kinase activity;GO:0005488//binding;GO:0005509//calcium ion binding;GO:0005524//ATP binding;GO:0016301//kinase activity;GO:0016740//transferase activity;GO:0016772//transferase activity, transferring phosphorus-containing groups;GO:0016773//…	GO:0000003//reproduction;GO:0001667//ameboidal-type cell migration;GO:0002064//epithelial cell development;GO:0002065//columnar/cuboidal epithelial cell differentiation;GO:0002066//columnar/cuboidal epithelial cell development;GO:0003006//developmental process involved in reproduction;GO:0006464//cellular protein modification process;GO:0006468//protein phosphorylation;GO:0006793//phosphorus meta…
HOLleu_16737	3	31	5	569	498	718	0.64	1.08	0.97	15.67	13.4	20.14	0.896667	16.4033	4.19327	2.09e-08	1.76e-05	Acr	KAJ8039118.1 Acrosin [Holothuria leucospilota]	Organismal Systems;Organismal Systems	Digestive system;Digestive system	ko04974//Protein digestion and absorption;ko04972//Pancreatic secretion	K01310;K01310	GO:0005575//cellular_component;GO:0005576//extracellular region;GO:0005615//extracellular space;GO:0005622//intracellular anatomical structure;GO:0005737//cytoplasm;GO:0005783//endoplasmic reticulum;GO:0005789//endoplasmic reticulum membrane;GO:0005886//plasma membrane;GO:0005887//integral component of plasma membrane;GO:0005911//cell-cell junction;GO:0009986//cell surface;GO:0012505//endomembran…	GO:0003674//molecular_function;GO:0003824//catalytic activity;GO:0004175//endopeptidase activity;GO:0004222//metalloendopeptidase activity;GO:0004252//serine-type endopeptidase activity;GO:0005215//transporter activity;GO:0005216//ion channel activity;GO:0005227//calcium activated cation channel activity;GO:0005261//cation channel activity;GO:0005267//potassium channel activity;GO:0005488//bindin…	GO:0000122//negative regulation of transcription by RNA polymerase II;GO:0001525//angiogenesis;GO:0001558//regulation of cell growth;GO:0001568//blood vessel development;GO:0001944//vasculature development;GO:0003008//system process;GO:0006355//regulation of transcription, DNA-templated;GO:0006357//regulation of transcription by RNA polymerase II;GO:0006508//proteolysis;GO:0006807//nitrogen compo…
HOLleu_42602	4	79	0	2726	17301	6414	0.18	0.58	0	15.78	97.82	37.81	0.253333	50.47	7.63825	2.55e-08	2.08e-05	MAMDC4	KAJ8019057.1 MAM and LDL-receptor class A domain-containing protein 2 [Holothuria leucospilota]	-	-	-	-	GO:0005575//cellular_component;GO:0005622//intracellular anatomical structure;GO:0005737//cytoplasm;GO:0005768//endosome;GO:0005783//endoplasmic reticulum;GO:0005886//plasma membrane;GO:0005887//integral component of plasma membrane;GO:0010008//endosome membrane;GO:0012505//endomembrane system;GO:0016020//membrane;GO:0016021//integral component of membrane;GO:0031090//organelle membrane;GO:003122…	GO:0003674//molecular_function;GO:0003824//catalytic activity;GO:0005102//signaling receptor binding;GO:0005215//transporter activity;GO:0005488//binding;GO:0005509//calcium ion binding;GO:0005515//protein binding;GO:0008083//growth factor activity;GO:0015399//primary active transmembrane transporter activity;GO:0015420//ABC-type vitamin B12 transporter activity;GO:0016462//pyrophosphatase activi…	GO:0002376//immune system process;GO:0002682//regulation of immune system process;GO:0002684//positive regulation of immune system process;GO:0002694//regulation of leukocyte activation;GO:0002696//positive regulation of leukocyte activation;GO:0006725//cellular aromatic compound metabolic process;GO:0006766//vitamin metabolic process;GO:0006767//water-soluble vitamin metabolic process;GO:0006807…
HOLleu_24162	58	40	148	0	0	0	10.32	1.16	23.89	0	0	0	11.79	0.001	-13.5253	2.63e-08	2.08e-05	FGL1	KAJ8033800.1 Angiopoietin-1 [Holothuria leucospilota]	-	-	-	-	-	-	-
HOLleu_36040	0	0	0	212	7453	1622	0	0	0	1.19	40.89	9.28	0.001	17.12	14.0634	3.02e-08	2.31e-05	--	KAJ8023567.1 hypothetical protein HOLleu_36040 [Holothuria leucospilota]	-	-	-	-	-	-	-
HOLleu_16208	0	0	0	239	303	587	0	0	0	4.18	5.18	10.46	0.001	6.60667	12.6897	3.64e-08	2.7e-05	fibcd1	KAJ8038709.1 Fibrinogen C domain-containing protein 1 [Holothuria leucospilota]	-	-	-	-	-	-	-
HOLleu_34322	375	1	323	1	1	1	110.33	0.05	86.17	0.04	0.04	0.04	65.5167	0.04	-10.6776	3.9e-08	2.8e-05	ZC3H10	KAJ8024419.1 Zinc finger CCCH domain-containing protein 10 [Holothuria leucospilota]	-	-	-	-	GO:0005575//cellular_component;GO:0005622//intracellular anatomical structure;GO:0005634//nucleus;GO:0005737//cytoplasm;GO:0039679//viral occlusion body;GO:0043226//organelle;GO:0043227//membrane-bounded organelle;GO:0043229//intracellular organelle;GO:0043231//intracellular membrane-bounded organelle	GO:0003674//molecular_function;GO:0003676//nucleic acid binding;GO:0003677//DNA binding;GO:0003700//DNA-binding transcription factor activity;GO:0003723//RNA binding;GO:0005488//binding;GO:0035198//miRNA binding;GO:0043167//ion binding;GO:0043169//cation binding;GO:0043565//sequence-specific DNA binding;GO:0046872//metal ion binding;GO:0061980//regulatory RNA binding;GO:0097159//organic cyclic co…	GO:0006355//regulation of transcription, DNA-templated;GO:0006357//regulation of transcription by RNA polymerase II;GO:0006914//autophagy;GO:0008150//biological_process;GO:0009892//negative regulation of metabolic process;GO:0009893//positive regulation of metabolic process;GO:0010468//regulation of gene expression;GO:0010604//positive regulation of macromolecule metabolic process;GO:0010605//neg…
HOLleu_06367	0	5	0	875	615	407	0	0.05	0	7.04	4.84	3.34	0.0166667	5.07333	8.24982	4.11e-08	2.87e-05	NIT1	KAJ8047382.1 Nitrilase and fragile histidine triad fusion protein NitFhit [Holothuria leucospilota]	-	-	-	-	GO:0005575//cellular_component;GO:0005622//intracellular anatomical structure;GO:0005737//cytoplasm;GO:0005739//mitochondrion;GO:0009536//plastid;GO:0043226//organelle;GO:0043227//membrane-bounded organelle;GO:0043229//intracellular organelle;GO:0043231//intracellular membrane-bounded organelle	GO:0000166//nucleotide binding;GO:0000257//nitrilase activity;GO:0003674//molecular_function;GO:0003824//catalytic activity;GO:0004551//nucleotide diphosphatase activity;GO:0005488//binding;GO:0016462//pyrophosphatase activity;GO:0016787//hydrolase activity;GO:0016810//hydrolase activity, acting on carbon-nitrogen (but not peptide) bonds;GO:0016815//hydrolase activity, acting on carbon-nitrogen (…	GO:0006139//nucleobase-containing compound metabolic process;GO:0006725//cellular aromatic compound metabolic process;GO:0006753//nucleoside phosphate metabolic process;GO:0006793//phosphorus metabolic process;GO:0006796//phosphate-containing compound metabolic process;GO:0006807//nitrogen compound metabolic process;GO:0008150//biological_process;GO:0008152//metabolic process;GO:0009056//cataboli…
HOLleu_22017	0	0	0	228	913	319	0	0	0	6.23	24.37	8.88	0.001	13.16	13.6839	4.53e-08	3.08e-05	--	KAJ8034962.1 hypothetical protein HOLleu_22017 [Holothuria leucospilota]	-	-	-	-	GO:0016020//membrane	-	-
HOLleu_07812	0	0	0	195	298	163	0	0	0	5.23	7.81	4.46	0.001	5.83333	12.5101	8.56e-08	5.66e-05	--	KAJ8044921.1 hypothetical protein HOLleu_07812 [Holothuria leucospilota]	-	-	-	-	-	-	-
HOLleu_20182	674	4	368	5	5	7	43.3	0.04	21.44	0.04	0.04	0.06	21.5933	0.0466667	-8.85398	1.29e-07	8.19e-05	--	KAJ8036261.1 hypothetical protein HOLleu_20182 [Holothuria leucospilota]	-	-	-	-	-	-	-
HOLleu_28198	121	1400	87	9516	16670	28043	7.6	14.33	4.95	77.33	132.32	232.08	8.96	147.243	4.03856	1.31e-07	8.19e-05	SLC34A2	KAJ8028937.1 Sodium-dependent phosphate transport protein 2B [Holothuria leucospilota]	Organismal Systems;Organismal Systems	Digestive system;Endocrine system	ko04978//Mineral absorption;ko04928//Parathyroid hormone synthesis, secretion and action	K14683;K14683	GO:0005575//cellular_component;GO:0005622//intracellular anatomical structure;GO:0005634//nucleus;GO:0005654//nucleoplasm;GO:0005737//cytoplasm;GO:0005768//endosome;GO:0005819//spindle;GO:0005856//cytoskeleton;GO:0005886//plasma membrane;GO:0005887//integral component of plasma membrane;GO:0005902//microvillus;GO:0005903//brush border;GO:0009986//cell surface;GO:0012505//endomembrane system;GO:00…	GO:0003674//molecular_function;GO:0005215//transporter activity;GO:0005436//sodium:phosphate symporter activity;GO:0005488//binding;GO:0005515//protein binding;GO:0008324//cation transmembrane transporter activity;GO:0008509//anion transmembrane transporter activity;GO:0015075//ion transmembrane transporter activity;GO:0015081//sodium ion transmembrane transporter activity;GO:0015103//inorganic a…	GO:0001503//ossification;GO:0001655//urogenital system development;GO:0001701//in utero embryonic development;GO:0001822//kidney development;GO:0006066//alcohol metabolic process;GO:0006082//organic acid metabolic process;GO:0006725//cellular aromatic compound metabolic process;GO:0006807//nitrogen compound metabolic process;GO:0006810//transport;GO:0006811//ion transport;GO:0006812//cation trans…
HOLleu_31752	0	0	0	246	249	133	0	0	0	2.78	2.75	1.53	0.001	2.35333	11.2005	1.57e-07	9.62e-05	--	KAJ8026810.1 G-protein coupled receptor Mth2 [Holothuria leucospilota]	-	-	-	-	GO:0016020//membrane	GO:0004930//G protein-coupled receptor activity	GO:0007186//G protein-coupled receptor signaling pathway
HOLleu_09208	47	149	53	6	25	8	10.56	5.45	10.8	0.17	0.71	0.24	8.93667	0.373333	-4.5812	1.62e-07	9.66e-05	CHURC1	KAJ8017726.1 Protein Churchill [Holothuria leucospilota]<	-	-	-	-	GO:0005575//cellular_component;GO:0005622//intracellular anatomical structure;GO:0005634//nucleus;GO:0043226//organelle;GO:0043227//membrane-bounded organelle;GO:0043229//intracellular organelle;GO:0043231//intracellular membrane-bounded organelle	GO:0003674//molecular_function;GO:0003676//nucleic acid binding;GO:0003677//DNA binding;GO:0003899//DNA-directed 5'-3' RNA polymerase activity;GO:0005488//binding;GO:0008270//zinc ion binding;GO:0043167//ion binding;GO:0043169//cation binding;GO:0046872//metal ion binding;GO:0046914//transition metal ion binding;GO:0097159//organic cyclic compound binding;GO:1901363//heterocyclic compound binding	GO:0001667//ameboidal-type cell migration;GO:0001756//somitogenesis;GO:0003002//regionalization;GO:0006139//nucleobase-containing compound metabolic process;GO:0006281//DNA repair;GO:0006310//DNA recombination;GO:0006351//transcription, DNA-templated;GO:0006355//regulation of transcription, DNA-templated;GO:0006357//regulation of transcription by RNA polymerase II;GO:0006725//cellular aromatic co…
HOLleu_42279	0	0	0	421	436	126	0	0	0	26	26.3	7.93	0.001	20.0767	14.2932	1.66e-07	9.66e-05	--	KAJ8019251.1 hypothetical protein HOLleu_42279 [Holothuria leucospilota]	-	-	-	-	-	-	-
HOLleu_35580	1183	3	2106	3	10	19	819.9	0.34	1323.62	0.27	0.88	1.74	714.62	0.963333	-9.53493	2.02e-07	0.000114385	his-1	KAJ8023231.1 Histone H4 [Holothuria leucospilota]	Human Diseases;Human Diseases;Human Diseases	Substance dependence;Immune diseases;Cancers	ko05034//Alcoholism;ko05322//Systemic lupus erythematosus;ko05203//Viral carcinogenesis	K11254;K11254;K11254	GO:0005634//nucleus;GO:0005669//transcription factor TFIID complex;GO:0071821//FANCM-MHF complex	GO:0003677//DNA binding	GO:0006352//DNA-templated transcription, initiation;GO:0006367//transcription initiation from RNA polymerase II promoter
HOLleu_23163	0	0	0	139	261	323	0	0	0	1.42	2.6	3.36	0.001	2.46	11.2644	2.06e-07	0.000114385	--	KAJ8033040.1 Interferon-induced protein with tetratricopeptide repeats 3 [Holothuria leucospilota]	-	-	-	-	GO:0005575//cellular_component;GO:0005622//intracellular anatomical structure;GO:0005737//cytoplasm;GO:0005829//cytosol;GO:0018995//host cellular component;GO:0043657//host cell;GO:0044217//other organism part	GO:0003674//molecular_function;GO:0003676//nucleic acid binding;GO:0003723//RNA binding;GO:0005488//binding;GO:0005515//protein binding;GO:0042802//identical protein binding;GO:0097159//organic cyclic compound binding;GO:1901363//heterocyclic compound binding	GO:0002252//immune effector process;GO:0002376//immune system process;GO:0002682//regulation of immune system process;GO:0002683//negative regulation of immune system process;GO:0002697//regulation of immune effector process;GO:0002698//negative regulation of immune effector process;GO:0002831//regulation of response to biotic stimulus;GO:0002832//negative regulation of response to biotic stimulu…
MSTRG.57010	0	0	0	128	290	231	0	0	0	1.43	3.17	2.63	0.001	2.41	11.2348	2.42e-07	0.000127626	--	KAJ8046374.1 hypothetical protein HOLleu_05024 [Holothuria leucospilota]	-	-	-	-	-	-	-
HOLleu_25715	0	0	0	137	203	217	0	0	0	4.68	6.77	7.55	0.001	6.33333	12.6287	2.44e-07	0.000127626	CUBN	KAJ8032243.1 Cubilin [Holothuria leucospilota]	Organismal Systems	Digestive system	ko04977//Vitamin digestion and absorption	K14616	GO:0005575//cellular_component;GO:0005622//intracellular anatomical structure;GO:0005737//cytoplasm;GO:0012505//endomembrane system;GO:0012506//vesicle membrane;GO:0016020//membrane;GO:0016021//integral component of membrane;GO:0030133//transport vesicle;GO:0030141//secretory granule;GO:0030658//transport vesicle membrane;GO:0030659//cytoplasmic vesicle membrane;GO:0030667//secretory granule memb…	-	GO:0000003//reproduction;GO:0006508//proteolysis;GO:0006807//nitrogen compound metabolic process;GO:0006928//movement of cell or subcellular component;GO:0006929//substrate-dependent cell migration;GO:0006931//substrate-dependent cell migration, cell attachment to substrate;GO:0007049//cell cycle;GO:0007154//cell communication;GO:0007155//cell adhesion;GO:0007165//signal transduction;GO:0007565//…
HOLleu_42329	0	0	0	749	323	153	0	0	0	7.06	2.97	1.47	0.001	3.83333	11.9044	2.45e-07	0.000127626	--	KAJ8019225.1 hypothetical protein HOLleu_42329 [Holothuria leucospilota]	-	-	-	-	-	-	-
HOLleu_00439	0	0	0	100	1926	1147	0	0	0	1.16	21.85	13.56	0.001	12.19	13.5734	2.65e-07	0.000135295	--	KAJ8048213.1 hypothetical protein HOLleu_00439 [Holothuria leucospilota]	-	-	-	-	-	-	-
HOLleu_29772	0	0	0	236	143	153	0	0	0	3.61	2.14	2.38	0.001	2.71	11.4041	4.22e-07	0.00021057	acsf2	KAJ8027733.1 Acyl-CoA synthetase family member 2, mitochondrial [Holothuria leucospilota]	-	-	-	-	GO:0005575//cellular_component;GO:0005622//intracellular anatomical structure;GO:0005737//cytoplasm;GO:0005739//mitochondrion;GO:0005759//mitochondrial matrix;GO:0005777//peroxisome;GO:0031974//membrane-enclosed lumen;GO:0042579//microbody;GO:0043226//organelle;GO:0043227//membrane-bounded organelle;GO:0043229//intracellular organelle;GO:0043231//intracellular membrane-bounded organelle;GO:004323…	GO:0000166//nucleotide binding;GO:0003674//molecular_function;GO:0003824//catalytic activity;GO:0005488//binding;GO:0005524//ATP binding;GO:0015645//fatty acid ligase activity;GO:0016405//CoA-ligase activity;GO:0016874//ligase activity;GO:0016877//ligase activity, forming carbon-sulfur bonds;GO:0016878//acid-thiol ligase activity;GO:0017076//purine nucleotide binding;GO:0030554//adenyl nucleotide…	GO:0006082//organic acid metabolic process;GO:0006139//nucleobase-containing compound metabolic process;GO:0006163//purine nucleotide metabolic process;GO:0006629//lipid metabolic process;GO:0006631//fatty acid metabolic process;GO:0006633//fatty acid biosynthetic process;GO:0006637//acyl-CoA metabolic process;GO:0006725//cellular aromatic compound metabolic process;GO:0006753//nucleoside phospha…
HOLleu_39350	99	4	116	1	3	1	22.73	0.15	24.15	0.03	0.09	0.03	15.6767	0.05	-8.29248	4.42e-07	0.000216341	Plch2	KAJ8021990.1 1-phosphatidylinositol 4,5-bisphosphate phosphodiesterase eta-2 [Holothuria leucospilota]	Metabolism	Carbohydrate metabolism	ko00562//Inositol phosphate metabolism	K19006	-	-	-
HOLleu_24413	0	0	0	241	124	214	0	0	0	4.75	2.39	4.3	0.001	3.81333	11.8968	4.94e-07	0.00023734	FCN2	KAJ8034007.1 Fibrinogen-like protein A [Holothuria leucospilota]	-	-	-	-	-	-	-
HOLleu_28053	1	0	0	585	325	303	0.16	0	0	12.48	6.78	6.59	0.0533333	8.61667	7.33595	5.93e-07	0.000279378	--	KAJ8031348.1 hypothetical protein HOLleu_28053 [Holothuria leucospilota]	-	-	-	-	-	-	-
HOLleu_06679	0	0	0	144	346	134	0	0	0	5.08	11.93	4.82	0.001	7.27667	12.8291	6.45e-07	0.000294816	--	KAJ8047633.1 hypothetical protein HOLleu_06679 [Holothuria leucospilota]	-	-	-	-	-	-	-
HOLleu_16628	0	0	0	118	319	587	0	0	0	3.74	9.87	18.94	0.001	10.85	13.4054	6.67e-07	0.000294816	--	KAJ8039041.1 Phospholipase A2 [Holothuria leucospilota]	Organismal Systems;Metabolism;Metabolism;Metabolism;Metabolism;Metabolism	Circulatory system;Lipid metabolism;Lipid metabolism;Lipid metabolism;Lipid metabolism;Lipid metabolism	ko04270//Vascular smooth muscle contraction;ko00590//Arachidonic acid metabolism;ko00564//Glycerophospholipid metabolism;ko00565//Ether lipid metabolism;ko00591//Linoleic acid metabolism;ko00592//alpha-Linolenic acid metabolism	K01047;K01047;K01047;K01047;K01047;K01047	GO:0005575//cellular_component;GO:0005576//extracellular region;GO:0005615//extracellular space;GO:0005622//intracellular anatomical structure;GO:0005634//nucleus;GO:0005730//nucleolus;GO:0005737//cytoplasm;GO:0005829//cytosol;GO:0009986//cell surface;GO:0012505//endomembrane system;GO:0030141//secretory granule;GO:0031410//cytoplasmic vesicle;GO:0031982//vesicle;GO:0043226//organelle;GO:0043227/…	GO:0003674//molecular_function;GO:0003677//DNA binding;GO:0003824//catalytic activity;GO:0004620//phospholipase activity;GO:0004623//phospholipase A2 activity;GO:0005102//signaling receptor binding;GO:0005488//binding;GO:0005509//calcium ion binding;GO:0005515//protein binding;GO:0008134//transcription factor binding;GO:0008270//zinc ion binding;GO:0016298//lipase activity;GO:0016787//hydrolase a…	GO:0001816//cytokine production;GO:0001932//regulation of protein phosphorylation;GO:0001934//positive regulation of protein phosphorylation;GO:0002227//innate immune response in mucosa;GO:0002251//organ or tissue specific immune response;GO:0002252//immune effector process;GO:0002376//immune system process;GO:0002385//mucosal immune response;GO:0002443//leukocyte mediated immunity;GO:0002444//my…
HOLleu_45147	203	2	115	1	2	3	139.35	0.22	71.59	0.09	0.17	0.27	70.3867	0.176667	-8.63813	6.69e-07	0.000294816	his-1	KAJ8017441.1 Histone H4 [Holothuria leucospilota]<	Human Diseases;Human Diseases;Human Diseases	Substance dependence;Immune diseases;Cancers	ko05034//Alcoholism;ko05322//Systemic lupus erythematosus;ko05203//Viral carcinogenesis	K11254;K11254;K11254	GO:0071821//FANCM-MHF complex	GO:0003677//DNA binding	GO:0006352//DNA-templated transcription, initiation
HOLleu_12315	0	7	0	319	1174	629	0	0.04	0	1.41	5.08	2.84	0.0133333	3.11	7.86573	6.8e-07	0.000294816	Gvin1	KAJ8041486.1 Interferon-induced very large GTPase 1 [Holothuria leucospilota]	-	-	-	-	-	GO:0005515//protein binding;GO:0005525//GTP binding	GO:0042981//regulation of apoptotic process
HOLleu_10367	556	12	326	14	13	11	77.24	0.27	41.07	0.25	0.23	0.2	39.5267	0.226667	-7.44611	6.89e-07	0.000294816	Pol	KAJ8043332.1 hypothetical protein HOLleu_10367 [Holothuria leucospilota]	-	-	-	-	-	GO:0003824//catalytic activity	-
HOLleu_07790	19	16	30	1	1	1	17.67	2.42	25.3	0.12	0.12	0.12	15.13	0.12	-6.97823	7.03e-07	0.000294816	--	KAJ8027643.1 hypothetical protein HOLleu_32845 [Holothuria leucospilota]	-	-	-	-	-	-	-
HOLleu_15073	6	151	5	2870	1663	1341	0.19	0.76	0.14	11.46	6.48	5.45	0.363333	7.79667	4.42349	7.11e-07	0.000294816	PTPRA	KAJ8040701.1 Receptor-type tyrosine-protein phosphatase alpha [Holothuria leucospilota]	-	-	-	-	GO:0005575//cellular_component;GO:0005622//intracellular anatomical structure;GO:0005634//nucleus;GO:0005737//cytoplasm;GO:0005886//plasma membrane;GO:0016020//membrane;GO:0016021//integral component of membrane;GO:0031224//intrinsic component of membrane;GO:0043226//organelle;GO:0043227//membrane-bounded organelle;GO:0043229//intracellular organelle;GO:0043231//intracellular membrane-bounded org…	GO:0003674//molecular_function;GO:0003824//catalytic activity;GO:0004721//phosphoprotein phosphatase activity;GO:0004725//protein tyrosine phosphatase activity;GO:0004888//transmembrane signaling receptor activity;GO:0005001//transmembrane receptor protein tyrosine phosphatase activity;GO:0005488//binding;GO:0005515//protein binding;GO:0008138//protein tyrosine/serine/threonine phosphatase activi…	GO:0002682//regulation of immune system process;GO:0002694//regulation of leukocyte activation;GO:0006464//cellular protein modification process;GO:0006470//protein dephosphorylation;GO:0006793//phosphorus metabolic process;GO:0006796//phosphate-containing compound metabolic process;GO:0006807//nitrogen compound metabolic process;GO:0007154//cell communication;GO:0007165//signal transduction;GO:0…
HOLleu_03972	0	0	0	260	161	116	0	0	0	5.34	3.23	2.43	0.001	3.66667	11.8403	7.9e-07	0.000322259	--	KAJ8050675.1 Protein NLRC5 [Holothuria leucospilota]	-	-	-	-	-	GO:0005515//protein binding;GO:0005524//ATP binding;GO:0016887//ATP hydrolysis activity	GO:0007165//signal transduction
HOLleu_23787	30	51	33	0	3	4	26.26	7.27	26.2	0	0.33	0.46	19.91	0.263333	-6.24046	8.06e-07	0.000322259	--	KAJ8033524.1 hypothetical protein HOLleu_23787 [Holothuria leucospilota]	-	-	-	-	-	-	-
HOLleu_10190	0	8	0	720	674	335	0	0.14	0	10.3	9.42	4.88	0.0466667	8.2	7.45709	8.16e-07	0.000322259	Gstt3	KAJ8043205.1 Glutathione S-transferase theta-3 [Holothuria leucospilota]	Metabolism;Metabolism;Metabolism;Metabolism	Xenobiotics biodegradation and metabolism;Xenobiotics biodegradation and metabolism;Metabolism of other amino acids;Xenobiotics biodegradation and metabolism	ko00980//Metabolism of xenobiotics by cytochrome P450;ko00982//Drug metabolism - cytochrome P450;ko00480//Glutathione metabolism;ko00983//Drug metabolism - other enzymes	K00799;K00799;K00799;K00799	GO:0005575//cellular_component;GO:0005622//intracellular anatomical structure;GO:0005634//nucleus;GO:0005654//nucleoplasm;GO:0005737//cytoplasm;GO:0005829//cytosol;GO:0031974//membrane-enclosed lumen;GO:0031981//nuclear lumen;GO:0043226//organelle;GO:0043227//membrane-bounded organelle;GO:0043229//intracellular organelle;GO:0043231//intracellular membrane-bounded organelle;GO:0043233//organelle l…	GO:0003674//molecular_function;GO:0003824//catalytic activity;GO:0004364//glutathione transferase activity;GO:0004601//peroxidase activity;GO:0004602//glutathione peroxidase activity;GO:0016209//antioxidant activity;GO:0016491//oxidoreductase activity;GO:0016684//oxidoreductase activity, acting on peroxide as acceptor;GO:0016740//transferase activity;GO:0016765//transferase activity, transferring…	GO:0001101//response to acid chemical;GO:0006139//nucleobase-containing compound metabolic process;GO:0006259//DNA metabolic process;GO:0006304//DNA modification;GO:0006518//peptide metabolic process;GO:0006575//cellular modified amino acid metabolic process;GO:0006725//cellular aromatic compound metabolic process;GO:0006749//glutathione metabolic process;GO:0006790//sulfur compound metabolic pro…
MSTRG.31111	47	13	34	0	0	0	16.45	0.74	10.79	0	0	0	9.32667	0.001	-13.1871	8.6e-07	0.000334169	--	KAJ8034150.1 Protein NLRC5 [Holothuria leucospilota]	-	-	-	-	GO:0005575//cellular_component;GO:0005622//intracellular anatomical structure;GO:0005737//cytoplasm;GO:0005886//plasma membrane;GO:0016020//membrane;GO:0019897//extrinsic component of plasma membrane;GO:0019898//extrinsic component of membrane;GO:0071944//cell periphery	GO:0000166//nucleotide binding;GO:0003674//molecular_function;GO:0003677//DNA binding;GO:0003824//catalytic activity;GO:0003924//GTPase activity;GO:0005488//binding;GO:0005515//protein binding;GO:0005524//ATP binding;GO:0016462//pyrophosphatase activity;GO:0016787//hydrolase activity;GO:0016817//hydrolase activity, acting on acid anhydrides;GO:0016818//hydrolase activity, acting on acid anhydride…	GO:0001817//regulation of cytokine production;GO:0001819//positive regulation of cytokine production;GO:0002250//adaptive immune response;GO:0002376//immune system process;GO:0002682//regulation of immune system process;GO:0002684//positive regulation of immune system process;GO:0002791//regulation of peptide secretion;GO:0002793//positive regulation of peptide secretion;GO:0002819//regulation of…
HOLleu_10120	381	8627	613	69227	129920	53748	12.36	45.61	18.04	290.69	532.89	229.85	25.3367	351.143	3.79276	8.93e-07	0.000341372	FCGBP	KAJ8043153.1 IgGFc-binding protein [Holothuria leucospilota]	-	-	-	-	GO:0005575//cellular_component;GO:0005886//plasma membrane;GO:0016020//membrane;GO:0016021//integral component of membrane;GO:0031224//intrinsic component of membrane;GO:0071944//cell periphery	GO:0003674//molecular_function;GO:0005488//binding;GO:0050840//extracellular matrix binding	GO:0000003//reproduction;GO:0007155//cell adhesion;GO:0007160//cell-matrix adhesion;GO:0007338//single fertilization;GO:0007339//binding of sperm to zona pellucida;GO:0008037//cell recognition;GO:0008150//biological_process;GO:0009566//fertilization;GO:0009987//cellular process;GO:0009988//cell-cell recognition;GO:0019953//sexual reproduction;GO:0022414//reproductive process;GO:0022610//biologica…
MSTRG.61898	0	17	0	2263	635	1131	0	0.27	0	28.88	7.92	14.7	0.09	17.1667	7.57547	9.15e-07	0.00034475	ANGPTL1	KAJ8019018.1 Fibrinogen-like protein 1 [Holothuria leucospilota]	-	-	-	-	-	-	-
HOLleu_22573	0	0	0	112	852	260	0	0	0	0.61	4.52	1.44	0.001	2.19	11.0967	1.15e-06	0.000425227	TRIM2	KAJ8035371.1 E3 ubiquitin-protein ligase TRIM56 [Holothuria leucospilota]	-	-	-	-	GO:0019028//viral capsid;GO:0019031//viral envelope	GO:0004674//protein serine/threonine kinase activity;GO:0005198//structural molecule activity;GO:0008270//zinc ion binding;GO:0046872//metal ion binding	-
HOLleu_32645	0	9	0	414	983	462	0	0.45	0	16.51	38.3	18.77	0.15	24.5267	7.35324	1.21e-06	0.000441068	Gsta4	KAJ8027491.1 Glutathione S-transferase [Holothuria leucospilota]	Metabolism;Metabolism;Metabolism;Metabolism	Xenobiotics biodegradation and metabolism;Xenobiotics biodegradation and metabolism;Metabolism of other amino acids;Xenobiotics biodegradation and metabolism	ko00980//Metabolism of xenobiotics by cytochrome P450;ko00982//Drug metabolism - cytochrome P450;ko00480//Glutathione metabolism;ko00983//Drug metabolism - other enzymes	K00799;K00799;K00799;K00799	GO:0005575//cellular_component;GO:0005576//extracellular region;GO:0005615//extracellular space;GO:0005622//intracellular anatomical structure;GO:0005634//nucleus;GO:0005635//nuclear envelope;GO:0005640//nuclear outer membrane;GO:0005737//cytoplasm;GO:0005739//mitochondrion;GO:0005829//cytosol;GO:0012505//endomembrane system;GO:0016020//membrane;GO:0019867//outer membrane;GO:0031090//organelle me…	GO:0003674//molecular_function;GO:0003824//catalytic activity;GO:0004364//glutathione transferase activity;GO:0004601//peroxidase activity;GO:0004602//glutathione peroxidase activity;GO:0005488//binding;GO:0005515//protein binding;GO:0016209//antioxidant activity;GO:0016491//oxidoreductase activity;GO:0016684//oxidoreductase activity, acting on peroxide as acceptor;GO:0016740//transferase activit…	GO:0000302//response to reactive oxygen species;GO:0001655//urogenital system development;GO:0001657//ureteric bud development;GO:0001676//long-chain fatty acid metabolic process;GO:0001822//kidney development;GO:0001823//mesonephros development;GO:0006082//organic acid metabolic process;GO:0006518//peptide metabolic process;GO:0006575//cellular modified amino acid metabolic process;GO:0006629//l…
HOLleu_33423	0	0	0	39	2205	1940	0	0	0	0.51	28.12	25.79	0.001	18.14	14.1469	1.46e-06	0.000525723	--	KAJ8025776.1 Apoptotic protease-activating factor 1 [Holothuria leucospilota]	Cellular Processes;Human Diseases;Cellular Processes	Cell growth and death;Infectious diseases;Cell growth and death	ko04210//Apoptosis;ko05168//Herpes simplex infection;ko04115//p53 signaling pathway	K02084;K02084;K02084	GO:0005575//cellular_component;GO:0005576//extracellular region;GO:0005622//intracellular anatomical structure;GO:0005634//nucleus;GO:0005737//cytoplasm;GO:0005739//mitochondrion;GO:0005829//cytosol;GO:0008303//caspase complex;GO:0012505//endomembrane system;GO:0016020//membrane;GO:0030141//secretory granule;GO:0031410//cytoplasmic vesicle;GO:0031974//membrane-enclosed lumen;GO:0031982//vesicle;G…	GO:0000166//nucleotide binding;GO:0002020//protease binding;GO:0003674//molecular_function;GO:0003824//catalytic activity;GO:0004175//endopeptidase activity;GO:0004197//cysteine-type endopeptidase activity;GO:0005488//binding;GO:0005515//protein binding;GO:0005524//ATP binding;GO:0008047//enzyme activator activity;GO:0008233//peptidase activity;GO:0008234//cysteine-type peptidase activity;GO:0008…	GO:0000003//reproduction;GO:0000096//sulfur amino acid metabolic process;GO:0000902//cell morphogenesis;GO:0000904//cell morphogenesis involved in differentiation;GO:0001666//response to hypoxia;GO:0001775//cell activation;GO:0001838//embryonic epithelial tube formation;GO:0001841//neural tube formation;GO:0001843//neural tube closure;GO:0002009//morphogenesis of an epithelium;GO:0002165//instar …
HOLleu_43143	11	78	8	5	11	6	9.61	11.1	6.34	0.57	1.21	0.69	9.01667	0.823333	-3.45305	1.65e-06	0.000585385	--	KAJ8018720.1 hypothetical protein HOLleu_43143 [Holothuria leucospilota]	-	-	-	-	-	-	-
HOLleu_33149	94	1	83	1	1	1	48.4	0.08	38.75	0.07	0.07	0.07	29.0767	0.07	-8.69829	1.68e-06	0.000586208	FHIP2A	KAJ8025560.1 hypothetical protein HOLleu_33149 [Holothuria leucospilota]	-	-	-	-	-	GO:0008270//zinc ion binding	-
HOLleu_22981	0	0	0	89	442	1273	0	0	0	1.45	7.05	21.16	0.001	9.88667	13.2713	1.73e-06	0.000596988	FCN2	KAJ8032898.1 Ficolin-2 [Holothuria leucospilota]	-	-	-	-	-	-	-
HOLleu_04456	0	0	0	91	178	188	0	0	0	2.13	4.06	4.47	0.001	3.55333	11.795	1.76e-06	0.000596988	--	KAJ8051036.1 hypothetical protein HOLleu_04456 [Holothuria leucospilota]	-	-	-	-	-	-	-
HOLleu_23950	0	0	0	186	96	194	0	0	0	5.05	2.54	5.36	0.001	4.31667	12.0757	1.88e-06	0.000629023	FGL1	KAJ8033640.1 Fibrinogen-like protein A [Holothuria leucospilota]	-	-	-	-	GO:0001527//microfibril;GO:0005575//cellular_component;GO:0005576//extracellular region;GO:0031012//extracellular matrix;GO:0071953//elastic fiber;GO:0099080//supramolecular complex;GO:0099081//supramolecular polymer;GO:0099512//supramolecular fiber	-	GO:0007155//cell adhesion;GO:0008150//biological_process;GO:0009314//response to radiation;GO:0009411//response to UV;GO:0009416//response to light stimulus;GO:0009628//response to abiotic stimulus;GO:0009650//UV protection;GO:0009987//cellular process;GO:0010224//response to UV-B;GO:0010712//regulation of collagen metabolic process;GO:0016043//cellular component organization;GO:0019222//regulati…
HOLleu_09739	0	0	0	94	200	125	0	0	0	0.88	1.83	1.19	0.001	1.3	10.3443	2.01e-06	0.000666225	MYO19	KAJ8042866.1 Unconventional myosin-XIX [Holothuria leucospilota]	-	-	-	-	GO:0000331//contractile vacuole;GO:0001891//phagocytic cup;GO:0001931//uropod;GO:0005575//cellular_component;GO:0005622//intracellular anatomical structure;GO:0005634//nucleus;GO:0005635//nuclear envelope;GO:0005737//cytoplasm;GO:0005739//mitochondrion;GO:0005740//mitochondrial envelope;GO:0005741//mitochondrial outer membrane;GO:0005773//vacuole;GO:0005789//endoplasmic reticulum membrane;GO:0005…	GO:0000146//microfilament motor activity;GO:0000166//nucleotide binding;GO:0003674//molecular_function;GO:0003774//cytoskeletal motor activity;GO:0003777//microtubule motor activity;GO:0003779//actin binding;GO:0003824//catalytic activity;GO:0005488//binding;GO:0005515//protein binding;GO:0005516//calmodulin binding;GO:0005524//ATP binding;GO:0008017//microtubule binding;GO:0008092//cytoskeletal …	GO:0000003//reproduction;GO:0000278//mitotic cell cycle;GO:0000281//mitotic cytokinesis;GO:0000302//response to reactive oxygen species;GO:0000902//cell morphogenesis;GO:0000904//cell morphogenesis involved in differentiation;GO:0000910//cytokinesis;GO:0003006//developmental process involved in reproduction;GO:0006810//transport;GO:0006813//potassium ion transport;GO:0006928//movement of cell or …
HOLleu_01028	0	0	0	85	209	223	0	0	0	3.91	9.38	10.43	0.001	7.90667	12.9489	2.06e-06	0.000673283	--	KAJ8048637.1 P2X purinoceptor 7 [Holothuria leucospilota]	-	-	-	-	-	-	-
HOLleu_23599	799	582	2777	235	163	125	118.99	14.12	375.03	4.53	3.07	2.45	169.38	3.35	-5.65996	2.23e-06	0.000716088	FCN2	KAJ8033379.1 Ryncolin-2 [Holothuria leucospilota]	-	-	-	-	-	-	-
HOLleu_23855	0	0	0	105	122	113	0	0	0	0.95	1.08	1.04	0.001	1.02333	9.99906	2.25e-06	0.000716088	--	KAJ8033566.1 hypothetical protein HOLleu_23855 [Holothuria leucospilota]	-	-	-	-	-	-	-
HOLleu_19412	0	0	0	104	134	223	0	0	0	10.76	13.54	23.49	0.001	15.93	13.9595	2.28e-06	0.000716088	--	KAJ8035666.1 hypothetical protein HOLleu_19412 [Holothuria leucospilota]	-	-	-	-	-	-	-
HOLleu_16448	0	0	0	88	190	271	0	0	0	1.9	4	5.95	0.001	3.95	11.9476	2.38e-06	0.000736876	--	KAJ8038889.1 NACHT, LRR and PYD domains-containing protein 14 [Holothuria leucospilota]	-	-	-	-	-	GO:0003677//DNA binding;GO:0003723//RNA binding;GO:0003724//RNA helicase activity;GO:0005524//ATP binding;GO:0016787//hydrolase activity;GO:0016887//ATP hydrolysis activity;GO:0043531//ADP binding	-
HOLleu_08012	1	15	0	187	987	869	0.27	0.66	0	6.54	33.7	30.94	0.31	23.7267	6.2581	2.49e-06	0.000763077	Oacyl	KAJ8045081.1 Nose resistant to fluoxetine protein 6 [Holothuria leucospilota]	-	-	-	-	GO:0005575//cellular_component;GO:0016020//membrane;GO:0016021//integral component of membrane;GO:0031224//intrinsic component of membrane	GO:0003674//molecular_function;GO:0003824//catalytic activity;GO:0016740//transferase activity;GO:0016746//acyltransferase activity;GO:0016747//acyltransferase activity, transferring groups other than amino-acyl groups;GO:0046872//metal ion binding	GO:0007275//multicellular organism development;GO:0007423//sensory organ development;GO:0007444//imaginal disc development;GO:0008150//biological_process;GO:0009888//tissue development;GO:0022416//chaeta development;GO:0032501//multicellular organismal process;GO:0032502//developmental process;GO:0035220//wing disc development;GO:0035295//tube development;GO:0048513//animal organ development;GO:0…
HOLleu_13799	0	18	6	1265	804	1018	0	0.16	0.29	8.78	5.45	7.19	0.15	7.14	5.57289	2.61e-06	0.00078781	--	KAJ8039709.1 hypothetical protein HOLleu_13799 [Holothuria leucospilota]	-	-	-	-	-	-	-
HOLleu_09333	0	3	0	149	556	205	0	0.06	0	2.46	8.96	3.45	0.02	4.95667	7.95323	2.71e-06	0.000808951	--	KAJ8042560.1 hypothetical protein HOLleu_09333 [Holothuria leucospilota]	-	-	-	-	-	-	-
HOLleu_05217	93	1	57	1	1	1	76.17	0.13	42.34	0.11	0.1	0.11	39.5467	0.106667	-8.5343	2.81e-06	0.000828118	--	KAJ8046524.1 hypothetical protein HOLleu_05217 [Holothuria leucospilota]	-	-	-	-	-	-	-
HOLleu_19418	0	0	0	26	2765	1508	0	0	0	0.74	76.77	43.65	0.001	40.3867	15.3016	3.12e-06	0.000904359	FGL1	KAJ8035672.1 Angiopoietin-1 [Holothuria leucospilota]	-	-	-	-	-	-	-
HOLleu_39581	67	487	72	13230	6549	3430	7.79	9.22	7.59	198.95	96.2	52.53	8.2	115.893	3.82103	3.14e-06	0.000904359	MTHFR	KAJ8022169.1 Methylenetetrahydrofolate reductase [Holothuria leucospilota]	Metabolism	Metabolism of cofactors and vitamins	ko00670//One carbon pool by folate	K00297	GO:0005575//cellular_component;GO:0005622//intracellular anatomical structure;GO:0005737//cytoplasm;GO:0005829//cytosol;GO:0045202//synapse	GO:0000166//nucleotide binding;GO:0003674//molecular_function;GO:0003824//catalytic activity;GO:0004489//methylenetetrahydrofolate reductase (NAD(P)H) activity;GO:0005488//binding;GO:0016491//oxidoreductase activity;GO:0016645//oxidoreductase activity, acting on the CH-NH group of donors;GO:0016646//oxidoreductase activity, acting on the CH-NH group of donors, NAD or NADP as acceptor;GO:0036094//…	GO:0000096//sulfur amino acid metabolic process;GO:0000097//sulfur amino acid biosynthetic process;GO:0001101//response to acid chemical;GO:0001666//response to hypoxia;GO:0003008//system process;GO:0003013//circulatory system process;GO:0006082//organic acid metabolic process;GO:0006325//chromatin organization;GO:0006520//cellular amino acid metabolic process;GO:0006555//methionine metabolic pro…
HOLleu_26632	0	0	0	205	171	75	0	0	0	2.99	2.43	1.11	0.001	2.17667	11.0879	3.29e-06	0.000931915	--	KAJ8030267.1 hypothetical protein HOLleu_26632 [Holothuria leucospilota]	-	-	-	-	-	-	-
HOLleu_16971	0	0	0	128	233	82	0	0	0	3.87	6.89	2.53	0.001	4.43	12.1131	3.31e-06	0.000931915	--	KAJ8039301.1 hypothetical protein HOLleu_16971 [Holothuria leucospilota]	-	-	-	-	-	-	-
HOLleu_39272	0	8	0	472	310	436	0	0.23	0	10.76	6.9	10.12	0.0766667	9.26	6.91627	3.55e-06	0.00096785	--	KAJ8021930.1 hypothetical protein HOLleu_39272 [Holothuria leucospilota]	-	-	-	-	-	-	-
HOLleu_18992	57	48	2	1	2	1	23.75	3.26	0.76	0.05	0.11	0.05	9.25667	0.07	-7.04699	3.56e-06	0.00096785	BRAFLDRAFT_56888	KAJ8038027.1 Alpha-L-fucosidase [Holothuria leucospilota]	Cellular Processes;Metabolism	Transport and catabolism;Glycan biosynthesis and metabolism	ko04142//Lysosome;ko00511//Other glycan degradation	K01206;K01206	GO:0000323//lytic vacuole;GO:0001669//acrosomal vesicle;GO:0002080//acrosomal membrane;GO:0002081//outer acrosomal membrane;GO:0005575//cellular_component;GO:0005576//extracellular region;GO:0005615//extracellular space;GO:0005622//intracellular anatomical structure;GO:0005737//cytoplasm;GO:0005764//lysosome;GO:0005766//primary lysosome;GO:0005773//vacuole;GO:0005775//vacuolar lumen;GO:0005783//e…	GO:0003674//molecular_function;GO:0003824//catalytic activity;GO:0004553//hydrolase activity, hydrolyzing O-glycosyl compounds;GO:0004560//alpha-L-fucosidase activity;GO:0005488//binding;GO:0015928//fucosidase activity;GO:0016787//hydrolase activity;GO:0016798//hydrolase activity, acting on glycosyl bonds;GO:0030246//carbohydrate binding;GO:0033938//1,6-alpha-L-fucosidase activity;GO:0036094//sma…	GO:0000003//reproduction;GO:0001775//cell activation;GO:0002252//immune effector process;GO:0002263//cell activation involved in immune response;GO:0002274//myeloid leukocyte activation;GO:0002275//myeloid cell activation involved in immune response;GO:0002283//neutrophil activation involved in immune response;GO:0002366//leukocyte activation involved in immune response;GO:0002376//immune system …
HOLleu_35805	194	1	104	1	2	4	133.18	0.11	64.74	0.09	0.17	0.36	66.01	0.206667	-8.31924	3.56e-06	0.00096785	his-1	KAJ8017441.1 Histone H4 [Holothuria leucospilota]<	Human Diseases;Human Diseases;Human Diseases	Substance dependence;Immune diseases;Cancers	ko05034//Alcoholism;ko05322//Systemic lupus erythematosus;ko05203//Viral carcinogenesis	K11254;K11254;K11254	GO:0071821//FANCM-MHF complex	GO:0003677//DNA binding	GO:0006352//DNA-templated transcription, initiation
HOLleu_11016	291	155	74	32	33	38	27.78	2.41	6.41	0.4	0.4	0.48	12.2	0.426667	-4.83763	3.79e-06	0.00102037	--	KAJ8043765.1 hypothetical protein HOLleu_11016 [Holothuria leucospilota]	-	-	-	-	GO:0000322//storage vacuole;GO:0000323//lytic vacuole;GO:0000324//fungal-type vacuole;GO:0005575//cellular_component;GO:0005622//intracellular anatomical structure;GO:0005737//cytoplasm;GO:0005773//vacuole;GO:0005829//cytosol;GO:0043226//organelle;GO:0043227//membrane-bounded organelle;GO:0043229//intracellular organelle;GO:0043231//intracellular membrane-bounded organelle;GO:0097268//cytoophidium	GO:0000166//nucleotide binding;GO:0003674//molecular_function;GO:0003824//catalytic activity;GO:0003883//CTP synthase activity;GO:0005488//binding;GO:0005515//protein binding;GO:0005524//ATP binding;GO:0016874//ligase activity;GO:0016879//ligase activity, forming carbon-nitrogen bonds;GO:0017076//purine nucleotide binding;GO:0030554//adenyl nucleotide binding;GO:0032553//ribonucleotide binding;GO…	GO:0001775//cell activation;GO:0002164//larval development;GO:0002376//immune system process;GO:0002520//immune system development;GO:0006082//organic acid metabolic process;GO:0006139//nucleobase-containing compound metabolic process;GO:0006206//pyrimidine nucleobase metabolic process;GO:0006207//'de novo' pyrimidine nucleobase biosynthetic process;GO:0006213//pyrimidine nucleoside metabolic pro…
HOLleu_08076	0	0	0	88	141	98	0	0	0	3.49	5.46	3.96	0.001	4.30333	12.0712	4.05e-06	0.00107832	--	KAJ8045136.1 hypothetical protein HOLleu_08076 [Holothuria leucospilota]	-	-	-	-	-	GO:0003779//actin binding	-
HOLleu_37235	67	2	93	1	2	3	16.65	0.08	20.96	0.03	0.06	0.1	12.5633	0.0633333	-7.63204	4.23e-06	0.00111205	--	KAJ8022360.1 hypothetical protein HOLleu_37235 [Holothuria leucospilota]	-	-	-	-	-	-	-
HOLleu_24195	0	0	0	72	226	148	0	0	0	1.4	4.3	2.93	0.001	2.87667	11.4902	4.86e-06	0.00125768	--	KAJ8033833.1 hypothetical protein HOLleu_24195 [Holothuria leucospilota]	-	-	-	-	-	-	-
HOLleu_34677	1932	6	3017	0	23	21	366.47	0.19	518.96	0	0.55	0.52	295.207	0.356667	-9.69293	4.88e-06	0.00125768	ARDA	KAJ8024700.1 Actin, non-muscle 6.2 [Holothuria leucospilota]	-	-	-	-	-	-	-
HOLleu_17162	0	0	0	203	107	90	0	0	0	3.67	1.89	1.66	0.001	2.40667	11.2328	4.93e-06	0.00125768	--	KAJ8039441.1 hypothetical protein HOLleu_17162 [Holothuria leucospilota]	-	-	-	-	-	-	-
HOLleu_22601	0	2	0	5873	7274	3672	0	0.02	0	0.02	49.93	26.28	0.00666667	25.41	11.8961	5.78e-06	0.00145805	Sox9	KAJ8035385.1 Sry-related HMG box [Holothuria leucospilota]	-	-	-	-	GO:0000786//nucleosome;GO:0005634//nucleus	GO:0003677//DNA binding	GO:0007283//spermatogenesis
HOLleu_14847	49	12	64	1	1	6	8.06	0.32	9.55	0.02	0.02	0.13	5.97667	0.0566667	-6.7207	6.34e-06	0.00158331	RhoGAP100F	KAJ8040528.1 hypothetical protein HOLleu_14847 [Holothuria leucospilota]	-	-	-	-	GO:0005575//cellular_component;GO:0005622//intracellular anatomical structure;GO:0005737//cytoplasm;GO:0005886//plasma membrane;GO:0016020//membrane;GO:0030054//cell junction;GO:0042734//presynaptic membrane;GO:0042995//cell projection;GO:0043005//neuron projection;GO:0045202//synapse;GO:0048786//presynaptic active zone;GO:0071944//cell periphery;GO:0097060//synaptic membrane;GO:0098590//plasma m…	GO:0003674//molecular_function;GO:0005096//GTPase activator activity;GO:0005102//signaling receptor binding;GO:0005488//binding;GO:0005515//protein binding;GO:0008047//enzyme activator activity;GO:0019899//enzyme binding;GO:0030234//enzyme regulator activity;GO:0030695//GTPase regulator activity;GO:0031267//small GTPase binding;GO:0048495//Roundabout binding;GO:0051020//GTPase binding;GO:0060589/…	GO:0000902//cell morphogenesis;GO:0000904//cell morphogenesis involved in differentiation;GO:0001654//eye development;GO:0001745//compound eye morphogenesis;GO:0001751//compound eye photoreceptor cell differentiation;GO:0001754//eye photoreceptor cell differentiation;GO:0006810//transport;GO:0006928//movement of cell or subcellular component;GO:0006935//chemotaxis;GO:0006996//organelle organizati…
HOLleu_04739	0	0	0	926	158	103	0	0	0	10.41	1.73	1.18	0.001	4.44	12.1163	6.43e-06	0.00158916	--	KAJ8046154.1 hypothetical protein HOLleu_04739 [Holothuria leucospilota]	-	-	-	-	-	GO:0046983//protein dimerization activity	-
HOLleu_39158	2	0	0	1075	1159	514	0.18	0	0	12.27	12.92	5.97	0.06	10.3867	7.43555	6.63e-06	0.00162242	Cdc42	KAJ8021848.1 Cdc42-like [Holothuria leucospilota]	Human Diseases;Cellular Processes;Environmental Information Processing;Cellular Processes;Cellular Processes;Cellular Processes;Cellular Processes;Organismal Systems;Environmental Information Processing	Infectious diseases;Transport and catabolism;Signal transduction;Cell motility;Cellular community - eukaryotes;Cellular community - eukaryotes;Cellular community - eukaryotes;Endocrine system;Signal transduction	ko05132//Salmonella infection;ko04144//Endocytosis;ko04010//MAPK signaling pathway;ko04810//Regulation of actin cytoskeleton;ko04510//Focal adhesion;ko04520//Adherens junction;ko04530//Tight junction;ko04912//GnRH signaling pathway;ko04370//VEGF signaling pathway	K04393;K04393;K04393;K04393;K04393;K04393;K04393;K04393;K04393	GO:0000131//incipient cellular bud site;GO:0000133//polarisome;GO:0000139//Golgi membrane;GO:0000322//storage vacuole;GO:0000323//lytic vacuole;GO:0000324//fungal-type vacuole;GO:0000329//fungal-type vacuole membrane;GO:0001411//hyphal tip;GO:0005575//cellular_component;GO:0005622//intracellular anatomical structure;GO:0005634//nucleus;GO:0005635//nuclear envelope;GO:0005737//cytoplasm;GO:0005768…	GO:0000166//nucleotide binding;GO:0001882//nucleoside binding;GO:0001883//purine nucleoside binding;GO:0003674//molecular_function;GO:0003824//catalytic activity;GO:0003924//GTPase activity;GO:0004672//protein kinase activity;GO:0004674//protein serine/threonine kinase activity;GO:0004842//ubiquitin-protein transferase activity;GO:0005102//signaling receptor binding;GO:0005488//binding;GO:0005515…	GO:0000003//reproduction;GO:0000132//establishment of mitotic spindle orientation;GO:0000165//MAPK cascade;GO:0000226//microtubule cytoskeleton organization;GO:0000278//mitotic cell cycle;GO:0000746//conjugation;GO:0000747//conjugation with cellular fusion;GO:0000749//response to pheromone triggering conjugation with cellular fusion;GO:0000750//pheromone-dependent signal transduction involved in …
tic signaling;GO:0099537//trans-synaptic signaling;GO:0099563//modification of synaptic structure;GO:0106027//neuron projection organization;GO:0110020//regulation of actomyosin structure organization;GO:0110053//regulation of actin filament organization;GO:0120031//plasma membrane bounded cell projection assembly;GO:0120032//regulation of plasma membrane bounded cell projection assembly;GO:01200…
HOLleu_39832	0	1	0	60	181	246	0	0.07	0	3.29	9.7	13.74	0.0233333	8.91	8.57689	6.73e-06	0.00163223	--	KAJ8020278.1 THAP domain-containing protein 10 [Holothuria leucospilota]	-	-	-	-	-	-	-
MSTRG.35188	339	34	1271	29	60	35	86.55	1.41	294.25	0.96	1.94	1.18	127.403	1.36	-6.54965	6.84e-06	0.00163406	FGL1	KAJ8033903.1 Fibrinogen-like protein A [Holothuria leucospilota]	-	-	-	-	-	GO:0016805//dipeptidase activity;GO:0070004//cysteine-type exopeptidase activity	GO:0006508//proteolysis
HOLleu_24777	0	4	4	498	1038	630	0	0.05	0.28	5.02	10.21	6.46	0.11	7.23	6.03842	6.88e-06	0.00163406	--	KAJ8031550.1 hypothetical protein HOLleu_24777 [Holothuria leucospilota]	-	-	-	-	-	-	GO:0042981//regulation of apoptotic process
HOLleu_41868	157	11	216	4	5	17	35.36	0.4	44.12	0.12	0.14	0.5	26.6267	0.253333	-6.71569	7.39e-06	0.00173952	rnf41	KAJ8020033.1 E3 ubiquitin-protein ligase NRDP1 [Holothuria leucospilota]	Cellular Processes	Transport and catabolism	ko04144//Endocytosis	K11981	GO:0005575//cellular_component;GO:0005622//intracellular anatomical structure;GO:0005680//anaphase-promoting complex;GO:0005737//cytoplasm;GO:0005783//endoplasmic reticulum;GO:0005829//cytosol;GO:0012505//endomembrane system;GO:0031984//organelle subcompartment;GO:0043226//organelle;GO:0043227//membrane-bounded organelle;GO:0043229//intracellular organelle;GO:0043231//intracellular membrane-bound…	GO:0003674//molecular_function;GO:0003824//catalytic activity;GO:0004842//ubiquitin-protein transferase activity;GO:0005102//signaling receptor binding;GO:0005126//cytokine receptor binding;GO:0005128//erythropoietin receptor binding;GO:0005135//interleukin-3 receptor binding;GO:0005488//binding;GO:0005515//protein binding;GO:0008092//cytoskeletal protein binding;GO:0008270//zinc ion binding;GO:0…	GO:0000209//protein polyubiquitination;GO:0001932//regulation of protein phosphorylation;GO:0002682//regulation of immune system process;GO:0002694//regulation of leukocyte activation;GO:0006355//regulation of transcription, DNA-templated;GO:0006464//cellular protein modification process;GO:0006508//proteolysis;GO:0006807//nitrogen compound metabolic process;GO:0006914//autophagy;GO:0006915//apop…
HOLleu_00732	7	76	8	4	1	0	1.49	2.64	1.55	0.11	0.03	0	1.89333	0.0466667	-5.34239	8.09e-06	0.00188706	--	KAJ8048420.1 hypothetical protein HOLleu_00732 [Holothuria leucospilota]	-	-	-	-	-	GO:0000166//nucleotide binding	-
HOLleu_42749	0	0	0	116	208	66	0	0	0	3.99	6.99	2.31	0.001	4.43	12.1131	8.41e-06	0.0019424	--	KAJ8018962.1 hypothetical protein HOLleu_42749 [Holothuria leucospilota]	-	-	-	-	-	-	-
HOLleu_01077	104	4	54	0	2	0	32.88	0.21	15.48	0	0.08	0	16.19	0.0266667	-9.24585	9.22e-06	0.00210944	--	KAJ8048671.1 hypothetical protein HOLleu_01077 [Holothuria leucospilota]	-	-	-	-	-	-	-
HOLleu_31668	45	53	20	5	16	7	5.53	1.06	2.23	0.08	0.25	0.11	2.94	0.146667	-4.3252	9.54e-06	0.00216267	FZD10	KAJ8026745.1 Frizzled-10-A [Holothuria leucospilota]	Environmental Information Processing;Environmental Information Processing;Organismal Systems	Signal transduction;Signal transduction;Endocrine system	ko04310//Wnt signaling pathway;ko04150//mTOR signaling pathway;ko04916//Melanogenesis	K02842;K02842;K02842	GO:0005575//cellular_component;GO:0005622//intracellular anatomical structure;GO:0005634//nucleus;GO:0005654//nucleoplasm;GO:0005737//cytoplasm;GO:0005739//mitochondrion;GO:0005740//mitochondrial envelope;GO:0005783//endoplasmic reticulum;GO:0005789//endoplasmic reticulum membrane;GO:0005794//Golgi apparatus;GO:0005886//plasma membrane;GO:0005887//integral component of plasma membrane;GO:0009986/…	GO:0003674//molecular_function;GO:0004888//transmembrane signaling receptor activity;GO:0004930//G protein-coupled receptor activity;GO:0005488//binding;GO:0005515//protein binding;GO:0017147//Wnt-protein binding;GO:0038023//signaling receptor activity;GO:0042802//identical protein binding;GO:0042803//protein homodimerization activity;GO:0042813//Wnt-activated receptor activity;GO:0046982//protei…	GO:0001101//response to acid chemical;GO:0001503//ossification;GO:0001775//cell activation;GO:0001836//release of cytochrome c from mitochondria;GO:0001932//regulation of protein phosphorylation;GO:0001934//positive regulation of protein phosphorylation;GO:0002376//immune system process;GO:0002520//immune system development;GO:0002521//leukocyte differentiation;GO:0003008//system process;GO:00032…
HOLleu_29737	19	36	10	6	6	6	2.12	0.65	1.01	0.09	0.08	0.09	1.26	0.0866667	-3.8618	1.04e-05	0.00233374	--	KAJ8027708.1 hypothetical protein HOLleu_29737 [Holothuria leucospilota]	-	-	-	-	-	GO:0004190//aspartic-type endopeptidase activity	GO:0006508//proteolysis
MSTRG.3827	0	0	0	92	78	98	0	0	0	1.68	1.39	1.82	0.001	1.63	10.6707	1.16e-05	0.0025619	--	KAJ8049663.1 hypothetical protein HOLleu_02506 [Holothuria leucospilota]	-	-	-	-	-	-	-
HOLleu_42373	0	0	0	54	338	184	0	0	0	1.44	8.81	5	0.001	5.08333	12.3116	1.16e-05	0.0025619	ERN1	KAJ8019195.1 Serine/threonine-protein kinase/endoribonuclease IRE2 [Holothuria leucospilota]	Cellular Processes;Genetic Information Processing;Cellular Processes	Cell growth and death;Folding, sorting and degradation;Transport and catabolism	ko04210//Apoptosis;ko04141//Protein processing in endoplasmic reticulum;ko04140//Autophagy - animal	K08852;K08852;K08852	-	GO:0004672//protein kinase activity;GO:0005515//protein binding;GO:0005524//ATP binding	GO:0006468//protein phosphorylation;GO:0042981//regulation of apoptotic process
HOLleu_14651	62	1	28	1	1	1	66.7	0.18	27.32	0.14	0.14	0.14	31.4	0.14	-7.80919	1.23e-05	0.0026632	GNG12	KAJ8040379.1 Guanine nucleotide-binding protein G(I)/G(S)/G(O) subunit gamma-12 [Holothuria leucospilota]	Environmental Information Processing;Cellular Processes;Environmental Information Processing	Signal transduction;Cell motility;Signal transduction	ko04010//MAPK signaling pathway;ko04810//Regulation of actin cytoskeleton;ko04371//Apelin signaling pathway	K04347;K04347;K04347	GO:0005575//cellular_component;GO:0005622//intracellular anatomical structure;GO:0005834//heterotrimeric G-protein complex;GO:0005856//cytoskeleton;GO:0005884//actin filament;GO:0005886//plasma membrane;GO:0009898//cytoplasmic side of plasma membrane;GO:0015629//actin cytoskeleton;GO:0016020//membrane;GO:0019897//extrinsic component of plasma membrane;GO:0019898//extrinsic component of membrane;G…	GO:0003674//molecular_function;GO:0003824//catalytic activity;GO:0003924//GTPase activity;GO:0005488//binding;GO:0005509//calcium ion binding;GO:0005515//protein binding;GO:0016462//pyrophosphatase activity;GO:0016787//hydrolase activity;GO:0016817//hydrolase activity, acting on acid anhydrides;GO:0016818//hydrolase activity, acting on acid anhydrides, in phosphorus-containing anhydrides;GO:00171…	GO:0002237//response to molecule of bacterial origin;GO:0003008//system process;GO:0007154//cell communication;GO:0007165//signal transduction;GO:0007186//G protein-coupled receptor signaling pathway;GO:0007275//multicellular organism development;GO:0007283//spermatogenesis;GO:0007399//nervous system development;GO:0007417//central nervous system development;GO:0007420//brain development;GO:00076…
HOLleu_25606	0	0	0	56	189	273	0	0	0	0.62	2.06	3.1	0.001	1.92667	10.9119	1.23e-05	0.0026632	--	KAJ8032159.1 hypothetical protein HOLleu_25606 [Holothuria leucospilota]	-	-	-	-	-	-	-
HOLleu_27653	24	5	30	0	0	1	12.72	0.43	14.42	0	0	0.07	9.19	0.0233333	-8.62153	1.32e-05	0.00283404	--	KAJ8031052.1 hypothetical protein HOLleu_27653 [Holothuria leucospilota]	-	-	-	-	-	-	-
HOLleu_36338	13	6	1	1359	2411	1914	1.24	0.09	0.09	16.78	29.08	24.07	0.473333	23.31	5.62195	1.34e-05	0.00285673	--	KAJ8023797.1 hypothetical protein HOLleu_36338 [Holothuria leucospilota]	-	-	-	-	GO:0005575//cellular_component;GO:0005622//intracellular anatomical structure;GO:0005737//cytoplasm;GO:0005739//mitochondrion;GO:0005747//mitochondrial respiratory chain complex I;GO:0005829//cytosol;GO:0005886//plasma membrane;GO:0005887//integral component of plasma membrane;GO:0016020//membrane;GO:0016021//integral component of membrane;GO:0031224//intrinsic component of membrane;GO:0031226//i…	GO:0003674//molecular_function;GO:0004888//transmembrane signaling receptor activity;GO:0005042//netrin receptor activity;GO:0005043//netrin receptor activity involved in chemorepulsion;GO:0005488//binding;GO:0005515//protein binding;GO:0019899//enzyme binding;GO:0019900//kinase binding;GO:0019901//protein kinase binding;GO:0038023//signaling receptor activity;GO:0060089//molecular transducer act…	GO:0000003//reproduction;GO:0000902//cell morphogenesis;GO:0000904//cell morphogenesis involved in differentiation;GO:0001525//angiogenesis;GO:0001558//regulation of cell growth;GO:0001568//blood vessel development;GO:0001667//ameboidal-type cell migration;GO:0001944//vasculature development;GO:0003002//regionalization;GO:0003006//developmental process involved in reproduction;GO:0006915//apoptot…
HOLleu_36597	0	0	0	237	96	76	0	0	0	9.31	3.68	3.04	0.001	5.34333	12.3835	1.35e-05	0.00285673	GSTT1	KAJ8023997.1 Glutathione S-transferase theta-1 [Holothuria leucospilota]	Metabolism;Metabolism;Metabolism;Metabolism	Xenobiotics biodegradation and metabolism;Xenobiotics biodegradation and metabolism;Metabolism of other amino acids;Xenobiotics biodegradation and metabolism	ko00980//Metabolism of xenobiotics by cytochrome P450;ko00982//Drug metabolism - cytochrome P450;ko00480//Glutathione metabolism;ko00983//Drug metabolism - other enzymes	K00799;K00799;K00799;K00799	GO:0005575//cellular_component;GO:0005622//intracellular anatomical structure;GO:0005634//nucleus;GO:0005737//cytoplasm;GO:0005829//cytosol;GO:0043226//organelle;GO:0043227//membrane-bounded organelle;GO:0043229//intracellular organelle;GO:0043231//intracellular membrane-bounded organelle	GO:0003674//molecular_function;GO:0003824//catalytic activity;GO:0004364//glutathione transferase activity;GO:0004601//peroxidase activity;GO:0004602//glutathione peroxidase activity;GO:0016209//antioxidant activity;GO:0016491//oxidoreductase activity;GO:0016684//oxidoreductase activity, acting on peroxide as acceptor;GO:0016740//transferase activity;GO:0016765//transferase activity, transferring…	GO:0001101//response to acid chemical;GO:0006139//nucleobase-containing compound metabolic process;GO:0006259//DNA metabolic process;GO:0006304//DNA modification;GO:0006518//peptide metabolic process;GO:0006575//cellular modified amino acid metabolic process;GO:0006725//cellular aromatic compound metabolic process;GO:0006749//glutathione metabolic process;GO:0006790//sulfur compound metabolic pro…
HOLleu_11941	16	153	26	7974	1999	1366	2.05	3.19	3.02	132.01	32.33	23.03	2.75333	62.4567	4.5036	1.43e-05	0.00298606	PEAMT	KAJ8041198.1 Phosphoethanolamine N-methyltransferase [Holothuria leucospilota]	Metabolism	Lipid metabolism	ko00564//Glycerophospholipid metabolism	K05929	GO:0005575//cellular_component;GO:0005622//intracellular anatomical structure;GO:0005737//cytoplasm;GO:0005829//cytosol	GO:0000234//phosphoethanolamine N-methyltransferase activity;GO:0000773//phosphatidyl-N-methylethanolamine N-methyltransferase activity;GO:0003674//molecular_function;GO:0003824//catalytic activity;GO:0008168//methyltransferase activity;GO:0008170//N-methyltransferase activity;GO:0008171//O-methyltransferase activity;GO:0008176//tRNA (guanine-N7-)-methyltransferase activity;GO:0008757//S-adenosyl…	GO:0000003//reproduction;GO:0000902//cell morphogenesis;GO:0000904//cell morphogenesis involved in differentiation;GO:0001505//regulation of neurotransmitter levels;GO:0003006//developmental process involved in reproduction;GO:0006400//tRNA modification;GO:0006480//N-terminal protein amino acid methylation;GO:0006576//cellular biogenic amine metabolic process;GO:0006629//lipid metabolic process;G…
HOLleu_33574	0	0	0	68	94	109	0	0	0	1.52	2.06	2.49	0.001	2.02333	10.9825	1.45e-05	0.00301599	AADAC	KAJ8025883.1 Arylacetamide deacetylase [Holothuria leucospilota]	Organismal Systems;Human Diseases;Organismal Systems;Organismal Systems	Digestive system;Endocrine and metabolic diseases;Digestive system;Endocrine system	ko04976//Bile secretion;ko04934//Cushing syndrome;ko04979//Cholesterol metabolism;ko04927//Cortisol synthesis and secretion	K14349;K14349;K14349;K14349	GO:0005575//cellular_component;GO:0005622//intracellular anatomical structure;GO:0005737//cytoplasm;GO:0005783//endoplasmic reticulum;GO:0005789//endoplasmic reticulum membrane;GO:0012505//endomembrane system;GO:0016020//membrane;GO:0016021//integral component of membrane;GO:0031224//intrinsic component of membrane;GO:0031984//organelle subcompartment;GO:0042175//nuclear outer membrane-endoplasmi…	GO:0003674//molecular_function;GO:0003824//catalytic activity;GO:0004771//sterol esterase activity;GO:0005488//binding;GO:0008236//serine-type peptidase activity;GO:0016298//lipase activity;GO:0016787//hydrolase activity;GO:0016788//hydrolase activity, acting on ester bonds;GO:0017171//serine hydrolase activity;GO:0042301//phosphate ion binding;GO:0043167//ion binding;GO:0043168//anion binding;GO…	GO:0006464//cellular protein modification process;GO:0006470//protein dephosphorylation;GO:0006508//proteolysis;GO:0006629//lipid metabolic process;GO:0006793//phosphorus metabolic process;GO:0006796//phosphate-containing compound metabolic process;GO:0006805//xenobiotic metabolic process;GO:0006807//nitrogen compound metabolic process;GO:0007154//cell communication;GO:0007165//signal transductio…
MSTRG.17134	0	0	0	35	582	394	0	0	0	0.35	5.66	4	0.001	3.33667	11.7042	1.52e-05	0.00312303	--	XP_038070407.1 adhesion G protein-coupled receptor B3-like [Patiria miniata]	-	-	-	-	GO:0000932//P-body;GO:0005575//cellular_component;GO:0005622//intracellular anatomical structure;GO:0005634//nucleus;GO:0005667//transcription regulator complex;GO:0005737//cytoplasm;GO:0005815//microtubule organizing center;GO:0005829//cytosol;GO:0005856//cytoskeleton;GO:0005886//plasma membrane;GO:0005911//cell-cell junction;GO:0005912//adherens junction;GO:0005925//focal adhesion;GO:0005929//c…	GO:0003674//molecular_function;GO:0003712//transcription coregulator activity;GO:0003714//transcription corepressor activity;GO:0003779//actin binding;GO:0004930//G protein-coupled receptor activity;GO:0005488//binding;GO:0005515//protein binding;GO:0008092//cytoskeletal protein binding;GO:0043167//ion binding;GO:0043169//cation binding;GO:0046872//metal ion binding;GO:0140110//transcription regu…	GO:0000003//reproduction;GO:0000132//establishment of mitotic spindle orientation;GO:0000226//microtubule cytoskeleton organization;GO:0000278//mitotic cell cycle;GO:0001655//urogenital system development;GO:0001666//response to hypoxia;GO:0001947//heart looping;GO:0002009//morphogenesis of an epithelium;GO:0002064//epithelial cell development;GO:0002065//columnar/cuboidal epithelial cell differe…
HOLleu_03037	0	0	0	834	157	67	0	0	0	28.06	5.16	2.3	0.001	11.84	13.5314	1.54e-05	0.00315103	--	KAJ8050020.1 hypothetical protein HOLleu_03037 [Holothuria leucospilota]	-	-	-	-	-	-	-
HOLleu_34065	832	2315	268	516	156	158	25.68	11.64	7.5	2.06	0.61	0.64	14.94	1.10333	-3.75924	1.57e-05	0.00318323	SACS	KAJ8026269.1 Sacsin [Holothuria leucospilota]	-	-	-	-	GO:0005575//cellular_component;GO:0005622//intracellular anatomical structure;GO:0005634//nucleus;GO:0005737//cytoplasm;GO:0005739//mitochondrion;GO:0016020//membrane;GO:0030424//axon;GO:0030425//dendrite;GO:0036477//somatodendritic compartment;GO:0042995//cell projection;GO:0043005//neuron projection;GO:0043226//organelle;GO:0043227//membrane-bounded organelle;GO:0043229//intracellular organelle…	GO:0003674//molecular_function;GO:0005102//signaling receptor binding;GO:0005488//binding;GO:0005515//protein binding;GO:0030544//Hsp70 protein binding;GO:0031072//heat shock protein binding;GO:0044877//protein-containing complex binding;GO:0050750//low-density lipoprotein particle receptor binding;GO:0051087//chaperone binding;GO:0070325//lipoprotein particle receptor binding;GO:0070628//proteas…	GO:0006457//protein folding;GO:0008150//biological_process;GO:0009987//cellular process;GO:0044087//regulation of cellular component biogenesis;GO:0048519//negative regulation of biological process;GO:0048523//negative regulation of cellular process;GO:0050789//regulation of biological process;GO:0050794//regulation of cellular process;GO:0051128//regulation of cellular component organization;GO:…
HOLleu_12861	0	3	0	91	350	171	0	0.16	0	3.88	14.56	7.42	0.0533333	8.62	7.33651	1.6e-05	0.00321717	EGF1	KAJ8041924.1 Fibropellin-1 [Holothuria leucospilota]	-	-	-	-	GO:0005575//cellular_component;GO:0005576//extracellular region	GO:0003674//molecular_function;GO:0005488//binding;GO:0009374//biotin binding;GO:0019842//vitamin binding;GO:0031406//carboxylic acid binding;GO:0033218//amide binding;GO:0033293//monocarboxylic acid binding;GO:0036094//small molecule binding;GO:0043167//ion binding;GO:0043168//anion binding;GO:0043177//organic acid binding;GO:0097159//organic cyclic compound binding;GO:1901363//heterocyclic comp…	GO:0002376//immune system process;GO:0006810//transport;GO:0006811//ion transport;GO:0006820//anion transport;GO:0006950//response to stress;GO:0006952//defense response;GO:0006955//immune response;GO:0006959//humoral immune response;GO:0008150//biological_process;GO:0009605//response to external stimulus;GO:0009607//response to biotic stimulus;GO:0009617//response to bacterium;GO:0015711//organi…
HOLleu_44602	3480	148	7371	512	203	185	1200.17	8.32	2305.25	22.85	8.85	8.41	1171.25	13.37	-6.4529	1.65e-05	0.00328435	rps8	KAJ8017765.1 40S ribosomal protein S8 [Holothuria leucospilota]<	Genetic Information Processing	Translation	ko03010//Ribosome	K02995	GO:0000313//organellar ribosome;GO:0005575//cellular_component;GO:0005618//cell wall;GO:0005622//intracellular anatomical structure;GO:0005634//nucleus;GO:0005654//nucleoplasm;GO:0005730//nucleolus;GO:0005737//cytoplasm;GO:0005783//endoplasmic reticulum;GO:0005829//cytosol;GO:0005840//ribosome;GO:0005844//polysome;GO:0005886//plasma membrane;GO:0005911//cell-cell junction;GO:0009506//plasmodesma;…	GO:0003674//molecular_function;GO:0003676//nucleic acid binding;GO:0003723//RNA binding;GO:0003729//mRNA binding;GO:0003735//structural constituent of ribosome;GO:0005198//structural molecule activity;GO:0005488//binding;GO:0097159//organic cyclic compound binding;GO:1901363//heterocyclic compound binding	GO:0000184//nuclear-transcribed mRNA catabolic process, nonsense-mediated decay;GO:0000462//maturation of SSU-rRNA from tricistronic rRNA transcript (SSU-rRNA, 5.8S rRNA, LSU-rRNA);GO:0000956//nuclear-transcribed mRNA catabolic process;GO:0002164//larval development;GO:0002181//cytoplasmic translation;GO:0002182//cytoplasmic translational elongation;GO:0002376//immune system process;GO:0002520//i…
HOLleu_17775	60	2	261	2	2	9	8.21	0.04	32.37	0.04	0.03	0.16	13.54	0.0766667	-7.46441	1.77e-05	0.00348703	KCNJ12	KAJ8037052.1 ATP-sensitive inward rectifier potassium channel 12 [Holothuria leucospilota]	Organismal Systems;Organismal Systems	Nervous system;Endocrine system	ko04725//Cholinergic synapse;ko04921//Oxytocin signaling pathway	K05005;K05005	GO:0001669//acrosomal vesicle;GO:0005575//cellular_component;GO:0005622//intracellular anatomical structure;GO:0005634//nucleus;GO:0005635//nuclear envelope;GO:0005737//cytoplasm;GO:0005739//mitochondrion;GO:0005768//endosome;GO:0005783//endoplasmic reticulum;GO:0005790//smooth endoplasmic reticulum;GO:0005791//rough endoplasmic reticulum;GO:0005794//Golgi apparatus;GO:0005829//cytosol;GO:0005886…	GO:0000166//nucleotide binding;GO:0001965//G-protein alpha-subunit binding;GO:0003674//molecular_function;GO:0005102//signaling receptor binding;GO:0005215//transporter activity;GO:0005216//ion channel activity;GO:0005242//inward rectifier potassium channel activity;GO:0005244//voltage-gated ion channel activity;GO:0005249//voltage-gated potassium channel activity;GO:0005261//cation channel activ…	GO:0001504//neurotransmitter uptake;GO:0001505//regulation of neurotransmitter levels;GO:0001508//action potential;GO:0001655//urogenital system development;GO:0001678//cellular glucose homeostasis;GO:0001822//kidney development;GO:0001894//tissue homeostasis;GO:0002027//regulation of heart rate;GO:0002237//response to molecule of bacterial origin;GO:0002252//immune effector process;GO:0002376//i…
HOLleu_19229	0	0	0	161	60	119	0	0	0	2.05	0.75	1.54	0.001	1.44667	10.4985	1.79e-05	0.00349931	--	KAJ8035519.1 Cysteine desulfurase 1, chloroplastic [Holothuria leucospilota]	-	-	-	-	-	GO:0003674//molecular_function;GO:0003824//catalytic activity;GO:0030170//pyridoxal phosphate binding	GO:0009058//biosynthetic process
HOLleu_03725	0	10	0	621	528	179	0	0.36	0	17.88	14.85	5.25	0.12	12.66	6.7211	2.08e-05	0.0040024	--	KAJ8050499.1 hypothetical protein HOLleu_03725 [Holothuria leucospilota]	-	-	-	-	-	-	-
HOLleu_38742	0	0	0	59	103	97	0	0	0	2.47	4.22	4.14	0.001	3.61	11.8178	2.08e-05	0.0040024	--	KAJ8021509.1 hypothetical protein HOLleu_38742 [Holothuria leucospilota]	-	-	-	-	GO:0005940//septin ring;GO:0016020//membrane	-	GO:0000921//septin ring assembly;GO:0006606//protein import into nucleus;GO:0007155//cell adhesion;GO:0009399//nitrogen fixation;GO:0070206//protein trimerization
HOLleu_00507	0	0	0	89	86	61	0	0	0	1.98	1.87	1.38	0.001	1.74333	10.7676	2.23e-05	0.00426143	--	KAJ8048262.1 hypothetical protein HOLleu_00507 [Holothuria leucospilota]	-	-	-	-	-	GO:0016788//hydrolase activity, acting on ester bonds	-
HOLleu_44415	0	0	0	3	1684	4794	0	0	0	0.06	30.8	91.43	0.001	40.7633	15.315	2.25e-05	0.00426979	Tnc	KAJ8017905.1 Angiopoietin-related protein 2 [Holothuria leucospilota]	-	-	-	-	-	-	-
HOLleu_26007	0	0	0	237	105	59	0	0	0	5.23	2.26	1.32	0.001	2.93667	11.52	2.27e-05	0.00428111	--	KAJ8032474.1 hypothetical protein HOLleu_26007 [Holothuria leucospilota]	-	-	-	-	-	-	-
HOLleu_36543	86	1	10	1	1	1	38.99	0.07	4.11	0.06	0.06	0.06	14.39	0.06	-7.90589	2.4e-05	0.004452	RERG	KAJ8023957.1 Ras-related and estrogen-regulated growth inhibitor [Holothuria leucospilota]	-	-	-	-	GO:0005575//cellular_component;GO:0005622//intracellular anatomical structure;GO:0005634//nucleus;GO:0005737//cytoplasm;GO:0005829//cytosol;GO:0016020//membrane;GO:0043226//organelle;GO:0043227//membrane-bounded organelle;GO:0043229//intracellular organelle;GO:0043231//intracellular membrane-bounded organelle	GO:0000166//nucleotide binding;GO:0001882//nucleoside binding;GO:0001883//purine nucleoside binding;GO:0003674//molecular_function;GO:0003824//catalytic activity;GO:0003924//GTPase activity;GO:0005102//signaling receptor binding;GO:0005488//binding;GO:0005515//protein binding;GO:0005525//GTP binding;GO:0008134//transcription factor binding;GO:0016462//pyrophosphatase activity;GO:0016787//hydrolas…	GO:0001558//regulation of cell growth;GO:0007154//cell communication;GO:0007165//signal transduction;GO:0007264//small GTPase mediated signal transduction;GO:0008150//biological_process;GO:0008285//negative regulation of cell population proliferation;GO:0009719//response to endogenous stimulus;GO:0009725//response to hormone;GO:0009987//cellular process;GO:0010033//response to organic substance;G…
HOLleu_06545	0	0	0	594	99	78	0	0	0	9.6	1.56	1.28	0.001	4.14667	12.0177	2.41e-05	0.004452	zwilch	KAJ8047520.1 Protein zwilch-like [Holothuria leucospilota]	-	-	-	-	GO:0000775//chromosome, centromeric region;GO:0000776//kinetochore;GO:0000779//condensed chromosome, centromeric region;GO:0000793//condensed chromosome;GO:0005575//cellular_component;GO:0005622//intracellular anatomical structure;GO:0005694//chromosome;GO:0005737//cytoplasm;GO:0005819//spindle;GO:0005828//kinetochore microtubule;GO:0005829//cytosol;GO:0005856//cytoskeleton;GO:0005874//microtubul…	GO:0003674//molecular_function;GO:0005488//binding;GO:0005515//protein binding	GO:0000003//reproduction;GO:0000075//cell cycle checkpoint signaling;GO:0000278//mitotic cell cycle;GO:0006996//organelle organization;GO:0007049//cell cycle;GO:0007088//regulation of mitotic nuclear division;GO:0007093//mitotic cell cycle checkpoint signaling;GO:0007094//mitotic spindle assembly checkpoint signaling;GO:0007275//multicellular organism development;GO:0007346//regulation of mitotic…
HOLleu_31549	95	189	53	48	49	62	36.01	11.67	18.22	2.35	2.35	3.1	21.9667	2.6	-3.07873	2.42e-05	0.004452	lin-28	KAJ8026651.1 Protein lin-28-like A [Holothuria leucospilota]	-	-	-	-	GO:0000932//P-body;GO:0005575//cellular_component;GO:0005622//intracellular anatomical structure;GO:0005634//nucleus;GO:0005730//nucleolus;GO:0005737//cytoplasm;GO:0005783//endoplasmic reticulum;GO:0005791//rough endoplasmic reticulum;GO:0005829//cytosol;GO:0005844//polysome;GO:0010494//cytoplasmic stress granule;GO:0012505//endomembrane system;GO:0031974//membrane-enclosed lumen;GO:0031981//nucl…	GO:0002151//G-quadruplex RNA binding;GO:0003674//molecular_function;GO:0003676//nucleic acid binding;GO:0003677//DNA binding;GO:0003723//RNA binding;GO:0003729//mRNA binding;GO:0005488//binding;GO:0005515//protein binding;GO:0008270//zinc ion binding;GO:0031369//translation initiation factor binding;GO:0035198//miRNA binding;GO:0043021//ribonucleoprotein complex binding;GO:0043167//ion binding;GO…	GO:0000003//reproduction;GO:0001678//cellular glucose homeostasis;GO:0001708//cell fate specification;GO:0003006//developmental process involved in reproduction;GO:0006139//nucleobase-containing compound metabolic process;GO:0006355//regulation of transcription, DNA-templated;GO:0006396//RNA processing;GO:0006401//RNA catabolic process;GO:0006417//regulation of translation;GO:0006725//cellular ar…
HOLleu_20489	101	1	7	1	1	1	115.56	0.19	7.26	0.15	0.14	0.15	41.0033	0.146667	-8.12706	2.59e-05	0.00472249	HOXD9	KAJ8036491.1 Homeobox protein Hox-A10 [Holothuria leucospilota]	Human Diseases	Cancers	ko05202//Transcriptional misregulation in cancers	K17443	-	GO:0003677//DNA binding	GO:0006355//regulation of transcription, DNA-templated
HOLleu_09946	0	0	0	177	68	78	0	0	0	5.28	1.98	2.37	0.001	3.21	11.6484	2.62e-05	0.00475111	tpmt	KAJ8043024.1 putative thiopurine S-methyltransferase [Holothuria leucospilota]	Metabolism	Xenobiotics biodegradation and metabolism	ko00983//Drug metabolism - other enzymes	K00569	GO:0005575//cellular_component;GO:0005622//intracellular anatomical structure;GO:0005737//cytoplasm;GO:0005829//cytosol	GO:0003674//molecular_function;GO:0003824//catalytic activity;GO:0005488//binding;GO:0008119//thiopurine S-methyltransferase activity;GO:0008168//methyltransferase activity;GO:0008172//S-methyltransferase activity;GO:0008757//S-adenosylmethionine-dependent methyltransferase activity;GO:0016740//transferase activity;GO:0016741//transferase activity, transferring one-carbon groups;GO:1901681//sulfu…	GO:0006139//nucleobase-containing compound metabolic process;GO:0006725//cellular aromatic compound metabolic process;GO:0006807//nitrogen compound metabolic process;GO:0008150//biological_process;GO:0008152//metabolic process;GO:0009987//cellular process;GO:0032259//methylation;GO:0034641//cellular nitrogen compound metabolic process;GO:0044237//cellular metabolic process;GO:0044238//primary met…
HOLleu_42918	0	0	0	60	98	74	0	0	0	1.17	1.86	1.47	0.001	1.5	10.5507	2.75e-05	0.00494498	--	KAJ8018863.1 Immunoglobulin superfamily member 5 [Holothuria leucospilota]	-	-	-	-	GO:0005575//cellular_component;GO:0005886//plasma membrane;GO:0016020//membrane;GO:0016021//integral component of membrane;GO:0031224//intrinsic component of membrane	GO:0003674//molecular_function;GO:0003824//catalytic activity;GO:0004252//serine-type endopeptidase activity;GO:0004672//protein kinase activity;GO:0004713//protein tyrosine kinase activity;GO:0004930//G protein-coupled receptor activity;GO:0005509//calcium ion binding;GO:0015081//sodium ion transmembrane transporter activity;GO:0016301//kinase activity;GO:0016740//transferase activity;GO:0016772…	GO:0006464//cellular protein modification process;GO:0006468//protein phosphorylation;GO:0006793//phosphorus metabolic process;GO:0006796//phosphate-containing compound metabolic process;GO:0006807//nitrogen compound metabolic process;GO:0007186//G protein-coupled receptor signaling pathway;GO:0008150//biological_process;GO:0008152//metabolic process;GO:0009987//cellular process;GO:0016310//phosp…
MSTRG.34766	0	0	0	178	221	40	0	0	0	1.62	1.96	0.37	0.001	1.31667	10.3627	2.79e-05	0.00498475	--	XP_030061371.1 uncharacterized protein LOC115471716 [Microcaecilia unicolor]<	-	-	-	-	GO:0030896//checkpoint clamp complex	GO:0046983//protein dimerization activity	GO:0000077//DNA damage checkpoint signaling
HOLleu_24146	161	258	281	92	11	29	39.21	10.24	62.05	2.9	0.34	0.93	37.1667	1.39	-4.74085	2.96e-05	0.00524392	RDH8	KAJ8033786.1 Retinol dehydrogenase 8 [Holothuria leucospilota]	Metabolism	Metabolism of cofactors and vitamins	ko00830//Retinol metabolism	K11150	-	GO:0016491//oxidoreductase activity	-
HOLleu_04646	0	1	0	84	60	81	0	0.09	0	6.16	4.3	6.05	0.03	5.50333	7.5192	2.98e-05	0.00524392	--	KAJ8051181.1 hypothetical protein HOLleu_04646 [Holothuria leucospilota]	-	-	-	-	-	-	-
HOLleu_19407	0	0	0	170	97	52	0	0	0	4.14	2.31	1.29	0.001	2.58	11.3332	3.12e-05	0.00545063	ANGPTL2	KAJ8035662.1 Fibrinogen-like protein A [Holothuria leucospilota]	-	-	-	-	-	-	-
HOLleu_05357	0	0	0	36	321	208	0	0	0	0.47	4.07	2.75	0.001	2.43	11.2467	3.23e-05	0.00560214	mcm10	KAJ8046617.1 Protein MCM10-like [Holothuria leucospilota]	-	-	-	-	GO:0000228//nuclear chromosome;GO:0000781//chromosome, telomeric region;GO:0000785//chromatin;GO:0005575//cellular_component;GO:0005622//intracellular anatomical structure;GO:0005634//nucleus;GO:0005654//nucleoplasm;GO:0005657//replication fork;GO:0005694//chromosome;GO:0005730//nucleolus;GO:0031298//replication fork protection complex;GO:0031974//membrane-enclosed lumen;GO:0031981//nuclear lumen…	GO:0003674//molecular_function;GO:0003676//nucleic acid binding;GO:0003677//DNA binding;GO:0003688//DNA replication origin binding;GO:0003690//double-stranded DNA binding;GO:0003697//single-stranded DNA binding;GO:0003824//catalytic activity;GO:0003896//DNA primase activity;GO:0003899//DNA-directed 5'-3' RNA polymerase activity;GO:0005488//binding;GO:0005515//protein binding;GO:0016740//transfera…	GO:0000082//G1/S transition of mitotic cell cycle;GO:0000278//mitotic cell cycle;GO:0000724//double-strand break repair via homologous recombination;GO:0000725//recombinational repair;GO:0000727//double-strand break repair via break-induced replication;GO:0001932//regulation of protein phosphorylation;GO:0001934//positive regulation of protein phosphorylation;GO:0006139//nucleobase-containing com…
HOLleu_36995	0	0	0	64	122	61	0	0	0	3.08	5.74	2.99	0.001	3.93667	11.9428	3.29e-05	0.00567043	Bax	KAJ8024295.1 Apoptosis regulator BAX [Holothuria leucospilota]	Human Diseases;Cellular Processes;Genetic Information Processing;Human Diseases;Cellular Processes;Cellular Processes	Infectious diseases;Cell growth and death;Folding, sorting and degradation;Infectious diseases;Cell growth and death;Cell growth and death	ko05132//Salmonella infection;ko04210//Apoptosis;ko04141//Protein processing in endoplasmic reticulum;ko05168//Herpes simplex infection;ko04217//Necroptosis;ko04115//p53 signaling pathway	K02159;K02159;K02159;K02159;K02159;K02159	GO:0005575//cellular_component;GO:0005622//intracellular anatomical structure;GO:0005634//nucleus;GO:0005635//nuclear envelope;GO:0005737//cytoplasm;GO:0005739//mitochondrion;GO:0005740//mitochondrial envelope;GO:0005741//mitochondrial outer membrane;GO:0005757//mitochondrial permeability transition pore complex;GO:0005783//endoplasmic reticulum;GO:0005789//endoplasmic reticulum membrane;GO:00058…	GO:0003674//molecular_function;GO:0005215//transporter activity;GO:0005488//binding;GO:0005515//protein binding;GO:0008289//lipid binding;GO:0015267//channel activity;GO:0019904//protein domain specific binding;GO:0022803//passive transmembrane transporter activity;GO:0022857//transmembrane transporter activity;GO:0030544//Hsp70 protein binding;GO:0031072//heat shock protein binding;GO:0042802//i…	GO:0000003//reproduction;GO:0000075//cell cycle checkpoint signaling;GO:0000077//DNA damage checkpoint signaling;GO:0000278//mitotic cell cycle;GO:0001541//ovarian follicle development;GO:0001568//blood vessel development;GO:0001654//eye development;GO:0001655//urogenital system development;GO:0001764//neuron migration;GO:0001775//cell activation;GO:0001776//leukocyte homeostasis;GO:0001777//T ce…
HOLleu_11044	0	0	0	275	131	45	0	0	0	5.3	2.46	0.88	0.001	2.88	11.4919	3.46e-05	0.00592295	--	KAJ8043783.1 Leucine-rich repeat-containing protein 15 [Holothuria leucospilota]	-	-	-	-	-	GO:0005515//protein binding	-
HOLleu_45282	0	9	2	203	200	120	0	0.72	0.9	12.97	12.48	7.81	0.54	11.0867	4.35972	3.58e-05	0.00603991	FAH	KAJ8017366.1 Fumarylacetoacetase [Holothuria leucospilota]	Metabolism	Amino acid metabolism	ko00350//Tyrosine metabolism	K01555	GO:0005575//cellular_component;GO:0005622//intracellular anatomical structure;GO:0005737//cytoplasm;GO:0005829//cytosol	GO:0003674//molecular_function;GO:0003824//catalytic activity;GO:0004334//fumarylacetoacetase activity;GO:0005488//binding;GO:0016787//hydrolase activity;GO:0016822//hydrolase activity, acting on acid carbon-carbon bonds;GO:0016823//hydrolase activity, acting on acid carbon-carbon bonds, in ketonic substances;GO:0043167//ion binding;GO:0043169//cation binding;GO:0046872//metal ion binding	GO:0006082//organic acid metabolic process;GO:0006520//cellular amino acid metabolic process;GO:0006525//arginine metabolic process;GO:0006527//arginine catabolic process;GO:0006558//L-phenylalanine metabolic process;GO:0006559//L-phenylalanine catabolic process;GO:0006570//tyrosine metabolic process;GO:0006572//tyrosine catabolic process;GO:0006725//cellular aromatic compound metabolic process;G…
HOLleu_14068	0	0	0	147	70	63	0	0	0	1.73	0.8	0.76	0.001	1.09667	10.0989	3.58e-05	0.00603991	--	KAJ8039915.1 hypothetical protein HOLleu_14068 [Holothuria leucospilota]	-	-	-	-	-	GO:0005515//protein binding	-
HOLleu_07695	5338	3346	8366	2242	366	434	1726.67	176.33	2454.01	93.83	14.96	18.5	1452.34	42.43	-5.09715	3.61e-05	0.00606056	CAM	KAJ8044828.1 Calmodulin [Holothuria leucospilota]	Environmental Information Processing;Organismal Systems;Organismal Systems;Organismal Systems;Cellular Processes;Organismal Systems;Cellular Processes;Environmental Information Processing;Organismal Systems;Environmental Information Processing;Organismal Systems;Organismal Systems	Signal transduction;Endocrine system;Circulatory system;Circulatory system;Cell growth and death;Immune system;Cell growth and death;Signal transduction;Endocrine system;Signal transduction;Endocrine system;Sensory system	ko04020//Calcium signaling pathway;ko04910//Insulin signaling pathway;ko04270//Vascular smooth muscle contraction;ko04261//Adrenergic signaling in cardiomyocytes;ko04218//Cellular senescence;ko04625//C-type lectin receptor signaling pathway;ko04114//Oocyte meiosis;ko04371//Apelin signaling pathway;ko04912//GnRH signaling pathway;ko04070//Phosphatidylinositol signaling system;ko04916//Melanogenesi…	K02183;K02183;K02183;K02183;K02183;K02183;K02183;K02183;K02183;K02183;K02183;K02183	GO:0005575//cellular_component;GO:0005622//intracellular anatomical structure;GO:0005634//nucleus;GO:0005635//nuclear envelope;GO:0005813//centrosome;GO:0005815//microtubule organizing center;GO:0005819//spindle;GO:0005856//cytoskeleton;GO:0012505//endomembrane system;GO:0015630//microtubule cytoskeleton;GO:0016020//membrane;GO:0030880//RNA polymerase complex;GO:0031090//organelle membrane;GO:003…	GO:0003674//molecular_function;GO:0005488//binding;GO:0005509//calcium ion binding;GO:0005515//protein binding;GO:0043167//ion binding;GO:0043169//cation binding;GO:0046872//metal ion binding;GO:0051920//peroxiredoxin activity	GO:0000003//reproduction;GO:0000226//microtubule cytoskeleton organization;GO:0006352//DNA-templated transcription, initiation;GO:0006810//transport;GO:0006897//endocytosis;GO:0006909//phagocytosis;GO:0006928//movement of cell or subcellular component;GO:0006996//organelle organization;GO:0007010//cytoskeleton organization;GO:0007017//microtubule-based process;GO:0007049//cell cycle;GO:0007163//e…
HOLleu_43486	0	0	1	151	163	217	0	0	0.24	5.2	5.48	7.61	0.08	6.09667	6.25188	3.7e-05	0.00616043	--	KAJ8018494.1 hypothetical protein HOLleu_43486 [Holothuria leucospilota]	-	-	-	-	-	-	-
HOLleu_11444	0	4	0	59	431	525	0	0.06	0	0.67	4.79	6.08	0.02	3.84667	7.58747	4.01e-05	0.00662542	SLC27A2	KAJ8044080.1 Very long-chain acyl-CoA synthetase [Holothuria leucospilota]	Cellular Processes;Organismal Systems	Transport and catabolism;Endocrine system	ko04146//Peroxisome;ko03320//PPAR signaling pathway	K08746;K08746	GO:0000322//storage vacuole;GO:0000323//lytic vacuole;GO:0000324//fungal-type vacuole;GO:0000329//fungal-type vacuole membrane;GO:0005575//cellular_component;GO:0005622//intracellular anatomical structure;GO:0005737//cytoplasm;GO:0005739//mitochondrion;GO:0005740//mitochondrial envelope;GO:0005759//mitochondrial matrix;GO:0005773//vacuole;GO:0005774//vacuolar membrane;GO:0005777//peroxisome;GO:00…	GO:0000166//nucleotide binding;GO:0003674//molecular_function;GO:0003824//catalytic activity;GO:0004321//fatty-acyl-CoA synthase activity;GO:0004467//long-chain fatty acid-CoA ligase activity;GO:0005102//signaling receptor binding;GO:0005215//transporter activity;GO:0005319//lipid transporter activity;GO:0005324//long-chain fatty acid transporter activity;GO:0005342//organic acid transmembrane tr…	GO:0000038//very long-chain fatty acid metabolic process;GO:0001561//fatty acid alpha-oxidation;GO:0001676//long-chain fatty acid metabolic process;GO:0001775//cell activation;GO:0002252//immune effector process;GO:0002263//cell activation involved in immune response;GO:0002274//myeloid leukocyte activation;GO:0002275//myeloid cell activation involved in immune response;GO:0002283//neutrophil act…
HOLleu_13650	0	0	0	2	6792	810	0	0	0	0.04	127.62	15.87	0.001	47.8433	15.546	4.08e-05	0.00669463	--	KAJ8042559.1 hypothetical protein HOLleu_13650 [Holothuria leucospilota]	-	-	-	-	-	-	-
HOLleu_25981	0	0	0	74	64	66	0	0	0	1.82	1.54	1.65	0.001	1.67	10.7056	4.35e-05	0.00709911	--	KAJ8032452.1 hypothetical protein HOLleu_25981 [Holothuria leucospilota]	-	-	-	-	-	GO:0005515//protein binding	GO:0042981//regulation of apoptotic process
HOLleu_30733	0	8	0	107	664	540	0	0.65	0	6.93	42.01	35.62	0.216667	28.1867	7.02339	4.47e-05	0.00723858	--	KAJ8028485.1 hypothetical protein HOLleu_30733 [Holothuria leucospilota]	-	-	-	-	GO:0005886//plasma membrane;GO:0016020//membrane	-	GO:0009403//toxin biosynthetic process
HOLleu_38267	84	24	153	10	9	0	39.06	1.82	64.52	0.6	0.53	0	35.1333	0.376667	-6.54341	4.55e-05	0.00732069	ANGPTL1	KAJ8023164.1 Fibrinogen-like protein A [Holothuria leucospilota]	-	-	-	-	GO:0005575//cellular_component;GO:0005576//extracellular region;GO:0005581//collagen trimer;GO:0005622//intracellular anatomical structure;GO:0005737//cytoplasm;GO:0005886//plasma membrane;GO:0009897//external side of plasma membrane;GO:0009986//cell surface;GO:0012505//endomembrane system;GO:0016020//membrane;GO:0019897//extrinsic component of plasma membrane;GO:0019898//extrinsic component of m…	GO:0001664//G protein-coupled receptor binding;GO:0003674//molecular_function;GO:0003823//antigen binding;GO:0003824//catalytic activity;GO:0004175//endopeptidase activity;GO:0004252//serine-type endopeptidase activity;GO:0005102//signaling receptor binding;GO:0005488//binding;GO:0005515//protein binding;GO:0008233//peptidase activity;GO:0008236//serine-type peptidase activity;GO:0016787//hydrola…	GO:0001775//cell activation;GO:0001817//regulation of cytokine production;GO:0001819//positive regulation of cytokine production;GO:0001867//complement activation, lectin pathway;GO:0002218//activation of innate immune response;GO:0002220//innate immune response activating cell surface receptor signaling pathway;GO:0002221//pattern recognition receptor signaling pathway;GO:0002252//immune effecto…
HOLleu_29248	0	0	0	56	72	111	0	0	0	0.7	0.88	1.41	0.001	0.996667	9.96097	4.82e-05	0.00771249	--	KAJ8029770.1 hypothetical protein HOLleu_29248 [Holothuria leucospilota]	-	-	-	-	-	-	-
MSTRG.64241	0	0	0	60	71	66	0	0	0	2.47	2.85	2.76	0.001	2.69333	11.3952	4.94e-05	0.00784754	--	XP_044165524.1 uncharacterized protein LOC114950030 [Acropora millepora]	-	-	-	-	GO:0016020//membrane	GO:0003677//DNA binding;GO:0003700//DNA-binding transcription factor activity;GO:0004675//transmembrane receptor protein serine/threonine kinase activity;GO:0005524//ATP binding;GO:0016987//sigma factor activity;GO:0043565//sequence-specific DNA binding	GO:0006352//DNA-templated transcription, initiation;GO:0006355//regulation of transcription, DNA-templated;GO:0006468//protein phosphorylation;GO:0015074//DNA integration
HOLleu_37393	0	0	0	68	69	224	0	0	0	1.68	1.67	5.64	0.001	2.99667	11.5491	5e-05	0.00789402	MMP19	KAJ8022485.1 Matrix metalloproteinase-14 [Holothuria leucospilota]	Organismal Systems	Endocrine system	ko04912//GnRH signaling pathway	K07763	GO:0005575//cellular_component;GO:0005576//extracellular region;GO:0030425//dendrite;GO:0031012//extracellular matrix;GO:0036477//somatodendritic compartment;GO:0042995//cell projection;GO:0043005//neuron projection;GO:0097447//dendritic tree;GO:0120025//plasma membrane bounded cell projection	GO:0003674//molecular_function;GO:0003824//catalytic activity;GO:0004175//endopeptidase activity;GO:0004222//metalloendopeptidase activity;GO:0005488//binding;GO:0008233//peptidase activity;GO:0008237//metallopeptidase activity;GO:0008270//zinc ion binding;GO:0016787//hydrolase activity;GO:0043167//ion binding;GO:0043169//cation binding;GO:0046872//metal ion binding;GO:0046914//transition metal i…	GO:0001838//embryonic epithelial tube formation;GO:0002009//morphogenesis of an epithelium;GO:0002164//larval development;GO:0002165//instar larval or pupal development;GO:0002168//instar larval development;GO:0003007//heart morphogenesis;GO:0003143//embryonic heart tube morphogenesis;GO:0003144//embryonic heart tube formation;GO:0006508//proteolysis;GO:0006807//nitrogen compound metabolic proces…
HOLleu_04859	0	0	0	51	79	90	0	0	0	1.28	1.93	2.29	0.001	1.83333	10.8403	5.12e-05	0.00802814	At1g62580	KAJ8046244.1 Flavin-containing monooxygenase FMO GS-OX-like 2 [Holothuria leucospilota]	-	-	-	-	GO:0005575//cellular_component;GO:0005622//intracellular anatomical structure;GO:0005737//cytoplasm;GO:0005739//mitochondrion;GO:0005783//endoplasmic reticulum;GO:0005789//endoplasmic reticulum membrane;GO:0005829//cytosol;GO:0012505//endomembrane system;GO:0016020//membrane;GO:0031984//organelle subcompartment;GO:0042175//nuclear outer membrane-endoplasmic reticulum membrane network;GO:0043226//…	GO:0000166//nucleotide binding;GO:0003674//molecular_function;GO:0003824//catalytic activity;GO:0004497//monooxygenase activity;GO:0004499//N,N-dimethylaniline monooxygenase activity;GO:0005488//binding;GO:0016491//oxidoreductase activity;GO:0016705//oxidoreductase activity, acting on paired donors, with incorporation or reduction of molecular oxygen;GO:0016709//oxidoreductase activity, acting on…	GO:0006457//protein folding;GO:0008150//biological_process;GO:0008152//metabolic process;GO:0009987//cellular process;GO:0034975//protein folding in endoplasmic reticulum
HOLleu_12108	6874	1667	24131	2302	2031	1196	1131.5	44.71	3602.04	49.03	42.25	25.94	1592.75	39.0733	-5.34919	5.17e-05	0.00805463	TNR	KAJ8041319.1 Tenascin-R [Holothuria leucospilota]	-	-	-	-	GO:0005575//cellular_component;GO:0005576//extracellular region;GO:0005581//collagen trimer;GO:0005622//intracellular anatomical structure;GO:0005737//cytoplasm;GO:0005886//plasma membrane;GO:0009897//external side of plasma membrane;GO:0009986//cell surface;GO:0012505//endomembrane system;GO:0016020//membrane;GO:0019897//extrinsic component of plasma membrane;GO:0019898//extrinsic component of m…	GO:0001664//G protein-coupled receptor binding;GO:0003674//molecular_function;GO:0003823//antigen binding;GO:0003824//catalytic activity;GO:0004175//endopeptidase activity;GO:0004252//serine-type endopeptidase activity;GO:0005102//signaling receptor binding;GO:0005488//binding;GO:0005515//protein binding;GO:0008233//peptidase activity;GO:0008236//serine-type peptidase activity;GO:0016787//hydrola…	GO:0001775//cell activation;GO:0001817//regulation of cytokine production;GO:0001819//positive regulation of cytokine production;GO:0001867//complement activation, lectin pathway;GO:0002218//activation of innate immune response;GO:0002220//innate immune response activating cell surface receptor signaling pathway;GO:0002221//pattern recognition receptor signaling pathway;GO:0002252//immune effecto…
HOLleu_32807	25	534	17	21	47	31	2.99	10.4	1.84	0.32	0.71	0.49	5.07667	0.506667	-3.32477	5.23e-05	0.00810846	TEX11	KAJ8027612.1 Testis-expressed protein 11 [Holothuria leucospilota]	-	-	-	-	GO:0000228//nuclear chromosome;GO:0000793//condensed chromosome;GO:0000794//condensed nuclear chromosome;GO:0000795//synaptonemal complex;GO:0000801//central element;GO:0005575//cellular_component;GO:0005622//intracellular anatomical structure;GO:0005634//nucleus;GO:0005694//chromosome;GO:0005737//cytoplasm;GO:0009507//chloroplast;GO:0009536//plastid;GO:0031974//membrane-enclosed lumen;GO:0031981…	GO:0003674//molecular_function;GO:0005515//protein binding	GO:0000003//reproduction;GO:0000280//nuclear division;GO:0000712//resolution of meiotic recombination intermediates;GO:0003006//developmental process involved in reproduction;GO:0006139//nucleobase-containing compound metabolic process;GO:0006259//DNA metabolic process;GO:0006310//DNA recombination;GO:0006311//meiotic gene conversion;GO:0006725//cellular aromatic compound metabolic process;GO:000…
HOLleu_02406	0	0	0	186	119	39	0	0	0	8.88	5.55	1.9	0.001	5.44333	12.4103	5.35e-05	0.00820508	--	KAJ8049596.1 hypothetical protein HOLleu_02406 [Holothuria leucospilota]	-	-	-	-	-	-	-
HOLleu_12464	6	10	7	0	0	0	0.55	0.15	0.58	0	0	0	0.426667	0.001	-8.73697	5.36e-05	0.00820508	F54H12.3	KAJ8041597.1 Endogenous retrovirus group K member 19 Pol protein [Holothuria leucospilota]	-	-	-	-	-	-	GO:0015074//DNA integration
HOLleu_20387	0	1	0	29	1042	102	0	0.01	0	0.16	5.79	0.59	0.00333333	2.18	9.35315	5.4e-05	0.00821639	SVEP1	KAJ8036423.1 Hyalin [Holothuria leucospilota]	-	-	-	-	-	GO:0005509//calcium ion binding	-
HOLleu_00908	0	0	0	92	136	41	0	0	0	2.16	3.13	0.98	0.001	2.09	11.0293	5.58e-05	0.00842494	--	KAJ8048549.1 Neural cell adhesion molecule 1 [Holothuria leucospilota]	-	-	-	-	GO:0005575//cellular_component	GO:0003674//molecular_function	GO:0008150//biological_process
HOLleu_06586	475	62	156	35	49	61	88.47	1.88	26.35	0.84	1.15	1.5	38.9	1.16333	-5.06343	5.73e-05	0.00858535	suv39h2	KAJ8047555.1 Histone-lysine N-methyltransferase SUV39H2 [Holothuria leucospilota]	Metabolism	Amino acid metabolism	ko00310//Lysine degradation	K11419	GO:0000151//ubiquitin ligase complex;GO:0000152//nuclear ubiquitin ligase complex;GO:0000228//nuclear chromosome;GO:0000775//chromosome, centromeric region;GO:0000781//chromosome, telomeric region;GO:0000785//chromatin;GO:0000792//heterochromatin;GO:0000793//condensed chromosome;GO:0000794//condensed nuclear chromosome;GO:0005575//cellular_component;GO:0005622//intracellular anatomical structure;…	GO:0000976//transcription cis-regulatory region binding;GO:0000977//RNA polymerase II transcription regulatory region sequence-specific DNA binding;GO:0001067//transcription regulatory region nucleic acid binding;GO:0003674//molecular_function;GO:0003676//nucleic acid binding;GO:0003677//DNA binding;GO:0003682//chromatin binding;GO:0003690//double-stranded DNA binding;GO:0003697//single-stranded …	GO:0000003//reproduction;GO:0000122//negative regulation of transcription by RNA polymerase II;GO:0000183//rDNA heterochromatin assembly;GO:0000280//nuclear division;GO:0001654//eye development;GO:0001666//response to hypoxia;GO:0003006//developmental process involved in reproduction;GO:0006139//nucleobase-containing compound metabolic process;GO:0006259//DNA metabolic process;GO:0006304//DNA mod…
HOLleu_25794	0	4	0	91	280	138	0	0.06	0	1.05	3.17	1.63	0.02	1.95	6.60733	5.75e-05	0.00858535	TRIM2	KAJ8032305.1 E3 ubiquitin-protein ligase TRIM56 [Holothuria leucospilota]	Human Diseases	Cancers	ko05206//MicroRNAs in cancer	K12035	GO:0005576//extracellular region	GO:0005515//protein binding;GO:0008270//zinc ion binding;GO:0008289//lipid binding;GO:0046872//metal ion binding	GO:0006869//lipid transport;GO:0042157//lipoprotein metabolic process
MSTRG.6158	0	0	0	127	183	35	0	0	0	5.47	7.71	1.54	0.001	4.90667	12.2605	5.95e-05	0.00882012	--	KAJ8050866.1 hypothetical protein HOLleu_04227 [Holothuria leucospilota]	-	-	-	-	-	GO:0005515//protein binding	GO:0007165//signal transduction
HOLleu_26556	0	2	0	1657	40	110	0	0.05	0	31.71	0.75	2.14	0.0166667	11.5333	9.43463	6.1e-05	0.00899869	--	KAJ8030212.1 hypothetical protein HOLleu_26556 [Holothuria leucospilota]	-	-	-	-	-	-	-
HOLleu_17630	0	0	0	17	650	329	0	0	0	0.16	6.03	3.18	0.001	3.12333	11.6089	6.4e-05	0.00937498	PIF2	KAJ8036953.1 ATP-dependent DNA helicase PIF1 [Holothuria leucospilota]	-	-	-	-	GO:0019028//viral capsid	GO:0003676//nucleic acid binding;GO:0003678//DNA helicase activity;GO:0004386//helicase activity;GO:0005524//ATP binding;GO:0016887//ATP hydrolysis activity;GO:0017111//nucleoside-triphosphatase activity	GO:0000723//telomere maintenance;GO:0006281//DNA repair
HOLleu_02047	0	0	0	29	238	205	0	0	0	0.17	1.35	1.21	0.001	0.91	9.82972	6.47e-05	0.00942638	POL	KAJ8049342.1 hypothetical protein HOLleu_02047 [Holothuria leucospilota]	-	-	-	-	-	GO:0003676//nucleic acid binding;GO:0008270//zinc ion binding	GO:0015074//DNA integration
HOLleu_44354	0	0	0	1184	43	93	0	0	0	6.31	0.22	0.5	0.001	2.34333	11.1943	6.52e-05	0.00944722	--	KAJ8017932.1 hypothetical protein HOLleu_44354 [Holothuria leucospilota]	-	-	-	-	-	-	-
HOLleu_08257	0	0	0	136	50	73	0	0	0	4.17	1.5	2.28	0.001	2.65	11.3718	6.61e-05	0.00952354	Nek2	KAJ8045280.1 Serine/threonine-protein kinase Nek2 [Holothuria leucospilota]	-	-	-	-	GO:0000228//nuclear chromosome;GO:0000775//chromosome, centromeric region;GO:0000776//kinetochore;GO:0000779//condensed chromosome, centromeric region;GO:0000793//condensed chromosome;GO:0000794//condensed nuclear chromosome;GO:0000922//spindle pole;GO:0005575//cellular_component;GO:0005622//intracellular anatomical structure;GO:0005634//nucleus;GO:0005654//nucleoplasm;GO:0005694//chromosome;GO:0…	GO:0000166//nucleotide binding;GO:0003674//molecular_function;GO:0003824//catalytic activity;GO:0004672//protein kinase activity;GO:0004674//protein serine/threonine kinase activity;GO:0005488//binding;GO:0005515//protein binding;GO:0005524//ATP binding;GO:0016301//kinase activity;GO:0016740//transferase activity;GO:0016772//transferase activity, transferring phosphorus-containing groups;GO:00167…	GO:0000003//reproduction;GO:0000070//mitotic sister chromatid segregation;GO:0000086//G2/M transition of mitotic cell cycle;GO:0000226//microtubule cytoskeleton organization;GO:0000278//mitotic cell cycle;GO:0000280//nuclear division;GO:0000819//sister chromatid segregation;GO:0001701//in utero embryonic development;GO:0001824//blastocyst development;GO:0006464//cellular protein modification proc…
HOLleu_41695	0	0	0	47	101	497	0	0	0	0.64	1.34	6.87	0.001	2.95	11.5265	6.66e-05	0.00953452	Celsr3	KAJ8019912.1 Adhesion G-protein coupled receptor G4 [Holothuria leucospilota]	-	-	-	-	GO:0016020//membrane	GO:0004930//G protein-coupled receptor activity;GO:0005509//calcium ion binding	GO:0007186//G protein-coupled receptor signaling pathway
HOLleu_16975	0	4	0	117	179	92	0	0.28	0	6.49	9.71	5.2	0.0933333	7.13333	6.25604	7.21e-05	0.0102554	--	KAJ8039305.1 hypothetical protein HOLleu_16975 [Holothuria leucospilota]	-	-	-	-	-	-	-
HOLleu_44228	13	3	15	0	0	0	11.36	0.43	11.88	0	0	0	7.89	0.001	-12.9458	7.41e-05	0.0104825	Nme7	KAJ8018015.1 Nucleoside diphosphate kinase 7 [Holothuria leucospilota]	Metabolism;Metabolism;Metabolism	Nucleotide metabolism;Xenobiotics biodegradation and metabolism;Nucleotide metabolism	ko00230//Purine metabolism;ko00983//Drug metabolism - other enzymes;ko00240//Pyrimidine metabolism	K00940;K00940;K00940	GO:0005575//cellular_component;GO:0005622//intracellular anatomical structure;GO:0005737//cytoplasm;GO:0005739//mitochondrion;GO:0005813//centrosome;GO:0005815//microtubule organizing center;GO:0005829//cytosol;GO:0005856//cytoskeleton;GO:0005929//cilium;GO:0015630//microtubule cytoskeleton;GO:0036064//ciliary basal body;GO:0042995//cell projection;GO:0043226//organelle;GO:0043227//membrane-bound…	GO:0000166//nucleotide binding;GO:0003674//molecular_function;GO:0003824//catalytic activity;GO:0004550//nucleoside diphosphate kinase activity;GO:0005488//binding;GO:0005524//ATP binding;GO:0016301//kinase activity;GO:0016740//transferase activity;GO:0016772//transferase activity, transferring phosphorus-containing groups;GO:0016776//phosphotransferase activity, phosphate group as acceptor;GO:00…	GO:0003002//regionalization;GO:0003341//cilium movement;GO:0003351//epithelial cilium movement involved in extracellular fluid movement;GO:0006139//nucleobase-containing compound metabolic process;GO:0006163//purine nucleotide metabolic process;GO:0006164//purine nucleotide biosynthetic process;GO:0006165//nucleoside diphosphate phosphorylation;GO:0006183//GTP biosynthetic process;GO:0006213//pyr…
HOLleu_02319	19	4	7	0	0	0	2.74	0.09	0.92	0	0	0	1.25	0.001	-10.2877	7.84e-05	0.0110294	--	KAJ8049534.1 hypothetical protein HOLleu_02319 [Holothuria leucospilota]	-	-	-	-	-	-	-
HOLleu_00389	0	0	0	35	137	123	0	0	0	2.08	7.96	7.45	0.001	5.83	12.5093	7.97e-05	0.0111528	--	KAJ8048187.1 hypothetical protein HOLleu_00389 [Holothuria leucospilota]	-	-	-	-	GO:0005886//plasma membrane	GO:0005515//protein binding;GO:0030414//peptidase inhibitor activity	GO:0043065//positive regulation of apoptotic process
HOLleu_19326	57	1	83	4	0	1	2.94	0.01	3.88	0.03	0	0.01	2.27667	0.0133333	-7.41574	8.4e-05	0.0116874	Vps13c	KAJ8035598.1 Vacuolar protein sorting-associated protein 13C [Holothuria leucospilota]	-	-	-	-	GO:0005575//cellular_component;GO:0005622//intracellular anatomical structure;GO:0005737//cytoplasm;GO:0005739//mitochondrion;GO:0005740//mitochondrial envelope;GO:0005741//mitochondrial outer membrane;GO:0005768//endosome;GO:0005770//late endosome;GO:0005829//cytosol;GO:0010008//endosome membrane;GO:0012505//endomembrane system;GO:0016020//membrane;GO:0019867//outer membrane;GO:0030141//secretor…	-	GO:0006605//protein targeting;GO:0006623//protein targeting to vacuole;GO:0006807//nitrogen compound metabolic process;GO:0006810//transport;GO:0006886//intracellular protein transport;GO:0006892//post-Golgi vesicle-mediated transport;GO:0006895//Golgi to endosome transport;GO:0006914//autophagy;GO:0006996//organelle organization;GO:0007005//mitochondrion organization;GO:0007034//vacuolar transpo…
HOLleu_43624	0	0	0	353	89	42	0	0	0	10.04	2.47	1.22	0.001	4.57667	12.1601	8.72e-05	0.0120637	--	KAJ8018401.1 hypothetical protein HOLleu_43624 [Holothuria leucospilota]	-	-	-	-	-	-	-
HOLleu_25145	0	0	0	54	74	52	0	0	0	1.75	2.35	1.72	0.001	1.94	10.9218	8.79e-05	0.0120865	--	KAJ8031819.1 Tripartite motif-containing protein 64 [Holothuria leucospilota]	Human Diseases	Cancers	ko05206//MicroRNAs in cancer	K12035	GO:0016020//membrane	GO:0008270//zinc ion binding;GO:0046872//metal ion binding	-
HOLleu_15292	14	44	11	4	0	0	2.02	1.04	1.44	0.07	0	0	1.5	0.0233333	-6.00643	8.87e-05	0.0121319	Amy-p	KAJ8040866.1 Alpha-amylase A [Holothuria leucospilota]	Metabolism	Carbohydrate metabolism	ko00500//Starch and sucrose metabolism	K01176	GO:0005575//cellular_component;GO:0005576//extracellular region;GO:0005615//extracellular space	GO:0003674//molecular_function;GO:0003824//catalytic activity;GO:0004553//hydrolase activity, hydrolyzing O-glycosyl compounds;GO:0004556//alpha-amylase activity;GO:0005488//binding;GO:0005509//calcium ion binding;GO:0016160//amylase activity;GO:0016787//hydrolase activity;GO:0016798//hydrolase activity, acting on glycosyl bonds;GO:0031404//chloride ion binding;GO:0043167//ion binding;GO:0043168/…	GO:0005975//carbohydrate metabolic process;GO:0007586//digestion;GO:0008150//biological_process;GO:0008152//metabolic process;GO:0009056//catabolic process;GO:0009605//response to external stimulus;GO:0009607//response to biotic stimulus;GO:0009617//response to bacterium;GO:0016052//carbohydrate catabolic process;GO:0032501//multicellular organismal process;GO:0043207//response to external biotic…
HOLleu_27061	0	0	0	88	53	54	0	0	0	0.82	0.48	0.51	0.001	0.603333	9.23681	9.47e-05	0.0128768	--	KAJ8030602.1 Telomerase reverse transcriptase [Holothuria leucospilota]	Human Diseases;Human Diseases;Human Diseases;Human Diseases;Human Diseases	Cancers;Cancers;Infectious diseases;Cancers;Infectious diseases	ko05226//Gastric cancer;ko05225//Hepatocellular carcinoma;ko05166//HTLV-I infection;ko05200//Pathways in cancer;ko05165//Human papillomavirus infection	K11126;K11126;K11126;K11126;K11126	-	GO:0003964//RNA-directed DNA polymerase activity	-
HOLleu_19559	0	0	0	38	98	268	0	0	0	0.8	2.02	5.75	0.001	2.85667	11.4801	9.96e-05	0.0134682	--	KAJ8035781.1 hypothetical protein HOLleu_19559 [Holothuria leucospilota]	-	-	-	-	GO:0016020//membrane	GO:0005375//copper ion transmembrane transporter activity	GO:0035434//copper ion transmembrane transport
HOLleu_12216	0	0	0	293	23	219	0	0	0	8.81	0.68	6.71	0.001	5.4	12.3987	0.000101047	0.0135902	AQP9	KAJ8041408.1 Aquaporin-10 [Holothuria leucospilota]	-	-	-	-	GO:0000322//storage vacuole;GO:0000323//lytic vacuole;GO:0000324//fungal-type vacuole;GO:0005575//cellular_component;GO:0005622//intracellular anatomical structure;GO:0005634//nucleus;GO:0005737//cytoplasm;GO:0005773//vacuole;GO:0005886//plasma membrane;GO:0005887//integral component of plasma membrane;GO:0005903//brush border;GO:0005911//cell-cell junction;GO:0016020//membrane;GO:0016021//integr…	GO:0003674//molecular_function;GO:0005215//transporter activity;GO:0005275//amine transmembrane transporter activity;GO:0005342//organic acid transmembrane transporter activity;GO:0005345//purine nucleobase transmembrane transporter activity;GO:0005350//pyrimidine nucleobase transmembrane transporter activity;GO:0005372//water transmembrane transporter activity;GO:0008509//anion transmembrane tra…	GO:0000003//reproduction;GO:0000746//conjugation;GO:0000747//conjugation with cellular fusion;GO:0001101//response to acid chemical;GO:0001666//response to hypoxia;GO:0002376//immune system process;GO:0002682//regulation of immune system process;GO:0002684//positive regulation of immune system process;GO:0003008//system process;GO:0003014//renal system process;GO:0003091//renal water homeostasis;…
HOLleu_25098	188	6	118	0	11	7	24.39	0.13	13.88	0	0.18	0.12	12.8	0.1	-7	0.000102016	0.0136456	THAP9	KAJ8031789.1 DNA transposase THAP9 [Holothuria leucospilota]	-	-	-	-	GO:0005575//cellular_component;GO:0005576//extracellular region;GO:0005615//extracellular space;GO:0005622//intracellular anatomical structure;GO:0005737//cytoplasm;GO:0012505//endomembrane system;GO:0030141//secretory granule;GO:0030424//axon;GO:0031012//extracellular matrix;GO:0031045//dense core granule;GO:0031410//cytoplasmic vesicle;GO:0031982//vesicle;GO:0042995//cell projection;GO:0043005/…	GO:0003674//molecular_function;GO:0005102//signaling receptor binding;GO:0005125//cytokine activity;GO:0005126//cytokine receptor binding;GO:0005160//transforming growth factor beta receptor binding;GO:0005488//binding;GO:0005515//protein binding;GO:0005539//glycosaminoglycan binding;GO:0008083//growth factor activity;GO:0008201//heparin binding;GO:0030545//signaling receptor regulator activity;G…	GO:0000003//reproduction;GO:0000122//negative regulation of transcription by RNA polymerase II;GO:0000578//embryonic axis specification;GO:0000902//cell morphogenesis;GO:0000904//cell morphogenesis involved in differentiation;GO:0001101//response to acid chemical;GO:0001501//skeletal system development;GO:0001503//ossification;GO:0001505//regulation of neurotransmitter levels;GO:0001649//osteobla…
ignaling;GO:0099537//trans-synaptic signaling;GO:0104004//cellular response to environmental stimulus;GO:0120035//regulation of plasma membrane bounded cell projection organization;GO:0120036//plasma membrane bounded cell projection organization;GO:0120039//plasma membrane bounded cell projection morphogenesis;GO:1900006//positive regulation of dendrite development;GO:1900104//regulation of hyalu…
HOLleu_16689	504	125	134	97	52	64	45.41	1.83	10.95	1.13	0.59	0.76	19.3967	0.826667	-4.55236	0.000105411	0.0140231	--	KAJ8039081.1 hypothetical protein HOLleu_16689 [Holothuria leucospilota]	-	-	-	-	GO:0000322//storage vacuole;GO:0000323//lytic vacuole;GO:0000324//fungal-type vacuole;GO:0005575//cellular_component;GO:0005622//intracellular anatomical structure;GO:0005737//cytoplasm;GO:0005773//vacuole;GO:0005829//cytosol;GO:0043226//organelle;GO:0043227//membrane-bounded organelle;GO:0043229//intracellular organelle;GO:0043231//intracellular membrane-bounded organelle;GO:0097268//cytoophidium	GO:0000166//nucleotide binding;GO:0003674//molecular_function;GO:0003677//DNA binding;GO:0003824//catalytic activity;GO:0003883//CTP synthase activity;GO:0005488//binding;GO:0005515//protein binding;GO:0005524//ATP binding;GO:0016874//ligase activity;GO:0016879//ligase activity, forming carbon-nitrogen bonds;GO:0017076//purine nucleotide binding;GO:0030554//adenyl nucleotide binding;GO:0032553//r…	GO:0001775//cell activation;GO:0002164//larval development;GO:0002376//immune system process;GO:0002520//immune system development;GO:0006082//organic acid metabolic process;GO:0006139//nucleobase-containing compound metabolic process;GO:0006206//pyrimidine nucleobase metabolic process;GO:0006207//'de novo' pyrimidine nucleobase biosynthetic process;GO:0006213//pyrimidine nucleoside metabolic pro…
HOLleu_23618	3809	392	2252	82	85	88	90.16	1.51	48.34	1.17	1.75	1.83	46.67	1.58333	-4.88146	0.000109462	0.0144769	Macf1	KAJ8033392.1 Microtubule-actin cross-linking factor 1 [Holothuria leucospilota]	-	-	-	-	GO:0000235//astral microtubule;GO:0001533//cornified envelope;GO:0001725//stress fiber;GO:0001726//ruffle;GO:0005575//cellular_component;GO:0005576//extracellular region;GO:0005604//basement membrane;GO:0005622//intracellular anatomical structure;GO:0005634//nucleus;GO:0005635//nuclear envelope;GO:0005737//cytoplasm;GO:0005783//endoplasmic reticulum;GO:0005789//endoplasmic reticulum membrane;GO:0…	GO:0002020//protease binding;GO:0003674//molecular_function;GO:0003677//DNA binding;GO:0003779//actin binding;GO:0003824//catalytic activity;GO:0004803//transposase activity;GO:0004857//enzyme inhibitor activity;GO:0004866//endopeptidase inhibitor activity;GO:0004869//cysteine-type endopeptidase inhibitor activity;GO:0005080//protein kinase C binding;GO:0005102//signaling receptor binding;GO:0005…	GO:0000003//reproduction;GO:0000226//microtubule cytoskeleton organization;GO:0000902//cell morphogenesis;GO:0000904//cell morphogenesis involved in differentiation;GO:0001558//regulation of cell growth;GO:0001578//microtubule bundle formation;GO:0001700//embryonic development via the syncytial blastoderm;GO:0001704//formation of primary germ layer;GO:0001707//mesoderm formation;GO:0001709//cell …
HOLleu_29095	0	0	0	287	26	160	0	0	0	8.89	0.79	5.05	0.001	4.91	12.2615	0.000110005	0.0144769	--	KAJ8029649.1 hypothetical protein HOLleu_29095 [Holothuria leucospilota]	-	-	-	-	-	-	-
HOLleu_07887	11	90	2	538	776	689	0.35	0.47	0.06	2.22	3.13	2.9	0.293333	2.75	3.22882	0.000111057	0.0145372	--	KAJ8044975.1 Kinetochore scaffold 1 [Holothuria leucospilota]	-	-	-	-	-	GO:0005515//protein binding	-
HOLleu_36191	0	7	0	368	175	134	0	0.2	0	8.38	3.89	3.11	0.0666667	5.12667	6.26491	0.000111911	0.0145418	SULT3A1	KAJ8023687.1 Amine sulfotransferase [Holothuria leucospilota]	-	-	-	-	GO:0005634//nucleus	GO:0008146//sulfotransferase activity	-
HOLleu_35813	0	0	0	35	91	715	0	0	0	1.26	3.21	26.29	0.001	10.2533	13.3238	0.00011228	0.0145418	--	KAJ8023384.1 hypothetical protein HOLleu_35813 [Holothuria leucospilota]	-	-	-	-	GO:0005575//cellular_component;GO:0016020//membrane;GO:0016021//integral component of membrane;GO:0031224//intrinsic component of membrane	GO:0015252//proton channel activity	GO:1902600//proton transmembrane transport
HOLleu_05223	203	1070	190	417	226	322	41.26	35.43	35.02	10.97	5.8	8.62	37.2367	8.46333	-2.13743	0.000113911	0.0146753	DNAJB9	KAJ8046529.1 DnaJ-like subfamily B member 9 [Holothuria leucospilota]	-	-	-	-	GO:0005575//cellular_component;GO:0005622//intracellular anatomical structure;GO:0005634//nucleus;GO:0005730//nucleolus;GO:0005737//cytoplasm;GO:0005783//endoplasmic reticulum;GO:0005788//endoplasmic reticulum lumen;GO:0005789//endoplasmic reticulum membrane;GO:0012505//endomembrane system;GO:0016020//membrane;GO:0031974//membrane-enclosed lumen;GO:0031981//nuclear lumen;GO:0031984//organelle sub…	GO:0001671//ATPase activator activity;GO:0003674//molecular_function;GO:0005488//binding;GO:0005515//protein binding;GO:0008047//enzyme activator activity;GO:0030234//enzyme regulator activity;GO:0030544//Hsp70 protein binding;GO:0031072//heat shock protein binding;GO:0051087//chaperone binding;GO:0051787//misfolded protein binding;GO:0060589//nucleoside-triphosphatase regulator activity;GO:00605…	GO:0001775//cell activation;GO:0002376//immune system process;GO:0002377//immunoglobulin production;GO:0002440//production of molecular mediator of immune response;GO:0002520//immune system development;GO:0002521//leukocyte differentiation;GO:0006508//proteolysis;GO:0006511//ubiquitin-dependent protein catabolic process;GO:0006807//nitrogen compound metabolic process;GO:0006950//response to stres…
HOLleu_09673	89	29	50	14	26	15	27.01	1.43	13.76	0.55	1	0.6	14.0667	0.716667	-4.29483	0.000114613	0.0146885	--	KAJ8042816.1 hypothetical protein HOLleu_09673 [Holothuria leucospilota]	-	-	-	-	-	-	-
HOLleu_21261	0	0	0	28	241	120	0	0	0	0.16	1.32	0.69	0.001	0.723333	9.49852	0.000115217	0.014689	Gvin1	KAJ8034428.1 Interferon-induced very large GTPase 1 [Holothuria leucospilota]	-	-	-	-	-	-	-
HOLleu_16629	0	0	0	9	409	719	0	0	0	0.3	13.2	24.2	0.001	12.5667	13.6173	0.00011831	0.0150052	--	KAJ8039042.1 Basic phospholipase A2 2 [Holothuria leucospilota]	Organismal Systems;Metabolism;Metabolism;Metabolism;Metabolism;Metabolism	Circulatory system;Lipid metabolism;Lipid metabolism;Lipid metabolism;Lipid metabolism;Lipid metabolism	ko04270//Vascular smooth muscle contraction;ko00590//Arachidonic acid metabolism;ko00564//Glycerophospholipid metabolism;ko00565//Ether lipid metabolism;ko00591//Linoleic acid metabolism;ko00592//alpha-Linolenic acid metabolism	K01047;K01047;K01047;K01047;K01047;K01047	GO:0005575//cellular_component;GO:0005576//extracellular region;GO:0005615//extracellular space;GO:0005622//intracellular anatomical structure;GO:0005737//cytoplasm;GO:0005829//cytosol;GO:0005886//plasma membrane;GO:0009986//cell surface;GO:0012505//endomembrane system;GO:0016020//membrane;GO:0030141//secretory granule;GO:0031410//cytoplasmic vesicle;GO:0031982//vesicle;GO:0043226//organelle;GO:0…	GO:0003674//molecular_function;GO:0003824//catalytic activity;GO:0004620//phospholipase activity;GO:0004623//phospholipase A2 activity;GO:0005102//signaling receptor binding;GO:0005488//binding;GO:0005509//calcium ion binding;GO:0005515//protein binding;GO:0016298//lipase activity;GO:0016787//hydrolase activity;GO:0016788//hydrolase activity, acting on ester bonds;GO:0031406//carboxylic acid bind…	GO:0001816//cytokine production;GO:0001932//regulation of protein phosphorylation;GO:0001934//positive regulation of protein phosphorylation;GO:0002227//innate immune response in mucosa;GO:0002251//organ or tissue specific immune response;GO:0002252//immune effector process;GO:0002376//immune system process;GO:0002385//mucosal immune response;GO:0002443//leukocyte mediated immunity;GO:0002444//my…
HOLleu_39254	0	0	0	74	99	36	0	0	0	3.33	4.36	1.65	0.001	3.11333	11.6042	0.000119092	0.0150265	--	KAJ8021917.1 hypothetical protein HOLleu_39254 [Holothuria leucospilota]	-	-	-	-	-	-	-
HOLleu_23686	9	2	22	0	0	0	0.89	0.03	1.98	0	0	0	0.966667	0.001	-9.91687	0.00012038	0.0151111	--	KAJ8033444.1 hypothetical protein HOLleu_23686 [Holothuria leucospilota]	-	-	-	-	-	-	GO:0015074//DNA integration
HOLleu_05828	522	96	356	31	52	136	233.7	7	144.53	1.8	2.94	8.02	128.41	4.25333	-4.91602	0.000126397	0.0157196	--	KAJ8046969.1 Splicing factor 3B subunit 1 [Holothuria leucospilota]	Genetic Information Processing	Transcription	ko03040//Spliceosome	K12828	GO:0000785//chromatin;GO:0005575//cellular_component;GO:0005622//intracellular anatomical structure;GO:0005634//nucleus;GO:0005654//nucleoplasm;GO:0005681//spliceosomal complex;GO:0005684//U2-type spliceosomal complex;GO:0005686//U2 snRNP;GO:0005689//U12-type spliceosomal complex;GO:0005694//chromosome;GO:0016363//nuclear matrix;GO:0016604//nuclear body;GO:0016607//nuclear speck;GO:0030532//small…	GO:0003674//molecular_function;GO:0003676//nucleic acid binding;GO:0003682//chromatin binding;GO:0003723//RNA binding;GO:0003729//mRNA binding;GO:0004864//protein phosphatase inhibitor activity;GO:0005488//binding;GO:0097159//organic cyclic compound binding;GO:1901363//heterocyclic compound binding	GO:0000245//spliceosomal complex assembly;GO:0000375//RNA splicing, via transesterification reactions;GO:0000377//RNA splicing, via transesterification reactions with bulged adenosine as nucleophile;GO:0000398//mRNA splicing, via spliceosome;GO:0001701//in utero embryonic development;GO:0001824//blastocyst development;GO:0001825//blastocyst formation;GO:0003002//regionalization;GO:0006139//nucleo…
HOLleu_03769	150	416	693	0	20	56	116.68	52.72	488.82	0	1.97	5.74	219.407	2.57	-6.4157	0.000126512	0.0157196	--	KAJ8050532.1 hypothetical protein HOLleu_03769 [Holothuria leucospilota]	-	-	-	-	-	-	-
HOLleu_12461	29	8	5	2874	3775	2106	0.84	0.04	0.13	10.74	13.78	8.01	0.336667	10.8433	5.00934	0.000131009	0.0161961	Cyld	KAJ8041594.1 Ubiquitin carboxyl-terminal hydrolase CYLD [Holothuria leucospilota]	Cellular Processes;Organismal Systems;Organismal Systems	Cell growth and death;Immune system;Immune system	ko04217//Necroptosis;ko04625//C-type lectin receptor signaling pathway;ko04622//RIG-I-like receptor signaling pathway	K08601;K08601;K08601	GO:0005575//cellular_component;GO:0005622//intracellular anatomical structure;GO:0005737//cytoplasm;GO:0005813//centrosome;GO:0005815//microtubule organizing center;GO:0005819//spindle;GO:0005829//cytosol;GO:0005856//cytoskeleton;GO:0005874//microtubule;GO:0005881//cytoplasmic microtubule;GO:0005886//plasma membrane;GO:0005929//cilium;GO:0009898//cytoplasmic side of plasma membrane;GO:0015630//mi…	GO:0003674//molecular_function;GO:0003824//catalytic activity;GO:0004843//thiol-dependent deubiquitinase;GO:0005488//binding;GO:0005515//protein binding;GO:0008233//peptidase activity;GO:0008234//cysteine-type peptidase activity;GO:0008270//zinc ion binding;GO:0016787//hydrolase activity;GO:0019783//ubiquitin-like protein-specific protease activity;GO:0019899//enzyme binding;GO:0019900//kinase bi…	GO:0001775//cell activation;GO:0001817//regulation of cytokine production;GO:0001818//negative regulation of cytokine production;GO:0001959//regulation of cytokine-mediated signaling pathway;GO:0002218//activation of innate immune response;GO:0002221//pattern recognition receptor signaling pathway;GO:0002253//activation of immune response;GO:0002360//T cell lineage commitment;GO:0002376//immune s…
HOLleu_23556	0	12	0	241	219	287	0	0.26	0	4.08	3.62	4.95	0.0866667	4.21667	5.60448	0.000132007	0.0162375	Armc1	KAJ8033347.1 Armadillo repeat-containing protein 1 [Holothuria leucospilota]	-	-	-	-	GO:0005575//cellular_component;GO:0005622//intracellular anatomical structure;GO:0005634//nucleus;GO:0005737//cytoplasm;GO:0043226//organelle;GO:0043227//membrane-bounded organelle;GO:0043229//intracellular organelle;GO:0043231//intracellular membrane-bounded organelle	GO:0003674//molecular_function;GO:0005488//binding;GO:0005515//protein binding;GO:0043167//ion binding;GO:0043169//cation binding;GO:0046872//metal ion binding	GO:0006810//transport;GO:0006811//ion transport;GO:0006812//cation transport;GO:0008150//biological_process;GO:0030001//metal ion transport;GO:0051179//localization;GO:0051234//establishment of localization
HOLleu_19897	61	3	34	5	1	0	42.83	0.34	21.65	0.45	0.09	0	21.6067	0.18	-6.90734	0.000134066	0.0164084	--	KAJ8036038.1 hypothetical protein HOLleu_19897 [Holothuria leucospilota]	-	-	-	-	-	-	-
HOLleu_45218	0	27	0	1424	620	323	0	0.63	0	26.25	11.17	6.06	0.21	14.4933	6.10886	0.000136364	0.0165115	--	KAJ8017403.1 Neuronal acetylcholine receptor subunit alpha-10 [Holothuria leucospilota]	Environmental Information Processing	Signaling molecules and interaction	ko04080//Neuroactive ligand-receptor interaction	K04815	GO:0005575//cellular_component;GO:0005886//plasma membrane;GO:0005887//integral component of plasma membrane;GO:0005892//acetylcholine-gated channel complex;GO:0016020//membrane;GO:0016021//integral component of membrane;GO:0030054//cell junction;GO:0031224//intrinsic component of membrane;GO:0031226//intrinsic component of plasma membrane;GO:0031594//neuromuscular junction;GO:0032991//protein-co…	GO:0003674//molecular_function;GO:0004888//transmembrane signaling receptor activity;GO:0005215//transporter activity;GO:0005216//ion channel activity;GO:0005230//extracellular ligand-gated ion channel activity;GO:0005231//excitatory extracellular ligand-gated ion channel activity;GO:0005261//cation channel activity;GO:0008324//cation transmembrane transporter activity;GO:0015075//ion transmembra…	GO:0003008//system process;GO:0006810//transport;GO:0006811//ion transport;GO:0006812//cation transport;GO:0006816//calcium ion transport;GO:0006873//cellular ion homeostasis;GO:0006874//cellular calcium ion homeostasis;GO:0006875//cellular metal ion homeostasis;GO:0006937//regulation of muscle contraction;GO:0007154//cell communication;GO:0007165//signal transduction;GO:0007166//cell surface rec…
HOLleu_28796	0	0	0	75	88	35	0	0	0	3.62	4.15	1.72	0.001	3.16333	11.6272	0.000136584	0.0165115	DIS3L	KAJ8029413.1 DIS3-like exonuclease 1 [Holothuria leucospilota]	Genetic Information Processing	Folding, sorting and degradation	ko03018//RNA degradation	K18681	GO:0000177//cytoplasmic exosome (RNase complex);GO:0000178//exosome (RNase complex);GO:0005575//cellular_component;GO:0005622//intracellular anatomical structure;GO:0005737//cytoplasm;GO:0005813//centrosome;GO:0005815//microtubule organizing center;GO:0005829//cytosol;GO:0005856//cytoskeleton;GO:0005886//plasma membrane;GO:0015630//microtubule cytoskeleton;GO:0016020//membrane;GO:0032991//protein…	GO:0000175//3'-5'-exoribonuclease activity;GO:0003674//molecular_function;GO:0003676//nucleic acid binding;GO:0003723//RNA binding;GO:0003824//catalytic activity;GO:0004518//nuclease activity;GO:0004527//exonuclease activity;GO:0004532//exoribonuclease activity;GO:0004540//ribonuclease activity;GO:0005488//binding;GO:0005515//protein binding;GO:0008408//3'-5' exonuclease activity;GO:0016787//hydr…	GO:0006139//nucleobase-containing compound metabolic process;GO:0006364//rRNA processing;GO:0006396//RNA processing;GO:0006401//RNA catabolic process;GO:0006725//cellular aromatic compound metabolic process;GO:0006807//nitrogen compound metabolic process;GO:0008150//biological_process;GO:0008152//metabolic process;GO:0009056//catabolic process;GO:0009057//macromolecule catabolic process;GO:000998…
HOLleu_19416	2	6	0	92	193	111	0.76	0.37	0	4.55	9.32	5.59	0.376667	6.48667	4.10612	0.000136932	0.0165115	--	KAJ8035670.1 hypothetical protein HOLleu_19416 [Holothuria leucospilota]	-	-	-	-	-	-	-
MSTRG.47811	38	138	27	50	56	35	8.53	5.05	5.5	1.45	1.59	1.04	6.36	1.36	-2.22542	0.00014142	0.0169221	--	PIK35552.1 putative ankyrin repeat domain-containing protein 55 isoform X2 [Apostichopus japonicus]	-	-	-	-	-	-	-
HOLleu_41508	110	0	178	0	0	0	18.92	0	27.77	0	0	0	15.5633	0.001	-13.9259	0.000141721	0.0169221	Fcn1	KAJ8019779.1 Angiopoietin-related protein 1 [Holothuria leucospilota]	-	-	-	-	-	-	-
HOLleu_44524	0	0	0	2	1521	861	0	0	0	0.02	13.4	7.91	0.001	7.11	12.7956	0.000143419	0.0169943	--	KAJ8017825.1 hypothetical protein HOLleu_44524 [Holothuria leucospilota]	-	-	-	-	-	GO:0005515//protein binding	GO:0007165//signal transduction
HOLleu_28940	0	12	0	21	1965	1583	0	0.23	0	0.32	29.57	24.84	0.0766667	18.2433	7.89455	0.000145184	0.0169943	--	KAJ8029527.1 hypothetical protein HOLleu_28940 [Holothuria leucospilota]	-	-	-	-	-	-	-
HOLleu_30294	0	0	0	43	68	270	0	0	0	0.94	1.45	6.01	0.001	2.8	11.4512	0.0001454	0.0169943	--	KAJ8028142.1 Carnosine N-methyltransferase 2 [Holothuria leucospilota]	Metabolism	Amino acid metabolism	ko00340//Histidine metabolism	K00546	GO:0005575//cellular_component;GO:0005622//intracellular anatomical structure;GO:0005737//cytoplasm;GO:0005829//cytosol;GO:0042995//cell projection;GO:0043005//neuron projection;GO:0120025//plasma membrane bounded cell projection	GO:0003674//molecular_function;GO:0003824//catalytic activity;GO:0008168//methyltransferase activity;GO:0008170//N-methyltransferase activity;GO:0008757//S-adenosylmethionine-dependent methyltransferase activity;GO:0016740//transferase activity;GO:0016741//transferase activity, transferring one-carbon groups;GO:0046539//histamine N-methyltransferase activity;GO:0098603//selenol Se-methyltransfera…	GO:0001505//regulation of neurotransmitter levels;GO:0001692//histamine metabolic process;GO:0001695//histamine catabolic process;GO:0002347//response to tumor cell;GO:0006082//organic acid metabolic process;GO:0006520//cellular amino acid metabolic process;GO:0006547//histidine metabolic process;GO:0006548//histidine catabolic process;GO:0006576//cellular biogenic amine metabolic process;GO:0006…
HOLleu_30512	0	0	0	69	92	35	0	0	0	1.46	1.9	0.76	0.001	1.37333	10.4235	0.000145782	0.0169943	Lactb	KAJ8028312.1 Serine beta-lactamase-like protein LACTB, mitochondrial [Holothuria leucospilota]	-	-	-	-	GO:0005575//cellular_component;GO:0005622//intracellular anatomical structure;GO:0005737//cytoplasm;GO:0005739//mitochondrion;GO:0005829//cytosol;GO:0043226//organelle;GO:0043227//membrane-bounded organelle;GO:0043229//intracellular organelle;GO:0043231//intracellular membrane-bounded organelle	GO:0003674//molecular_function;GO:0003824//catalytic activity;GO:0005488//binding;GO:0005515//protein binding;GO:0008233//peptidase activity;GO:0009002//serine-type D-Ala-D-Ala carboxypeptidase activity;GO:0016787//hydrolase activity;GO:0042802//identical protein binding;GO:0140096//catalytic activity, acting on a protein	GO:0006508//proteolysis;GO:0006629//lipid metabolic process;GO:0006807//nitrogen compound metabolic process;GO:0008150//biological_process;GO:0008152//metabolic process;GO:0019216//regulation of lipid metabolic process;GO:0019222//regulation of metabolic process;GO:0019538//protein metabolic process;GO:0043170//macromolecule metabolic process;GO:0044238//primary metabolic process;GO:0050789//regu…
HOLleu_25956	0	59	0	1185	3711	1406	0	0.41	0	6.5	19.87	7.85	0.136667	11.4067	6.38307	0.000145797	0.0169943	DMBT1	KAJ8032434.1 Deleted in malignant brain tumors 1 protein [Holothuria leucospilota]	-	-	-	-	GO:0005575//cellular_component;GO:0005576//extracellular region;GO:0005622//intracellular anatomical structure;GO:0005737//cytoplasm;GO:0005886//plasma membrane;GO:0016020//membrane;GO:0030424//axon;GO:0030425//dendrite;GO:0031410//cytoplasmic vesicle;GO:0031982//vesicle;GO:0036477//somatodendritic compartment;GO:0042995//cell projection;GO:0043005//neuron projection;GO:0043083//synaptic cleft;GO…	GO:0003674//molecular_function;GO:0003824//catalytic activity;GO:0004175//endopeptidase activity;GO:0004252//serine-type endopeptidase activity;GO:0005044//scavenger receptor activity;GO:0008233//peptidase activity;GO:0008236//serine-type peptidase activity;GO:0016787//hydrolase activity;GO:0017171//serine hydrolase activity;GO:0038024//cargo receptor activity;GO:0140096//catalytic activity, acti…	GO:0006508//proteolysis;GO:0006807//nitrogen compound metabolic process;GO:0006810//transport;GO:0006887//exocytosis;GO:0006897//endocytosis;GO:0006898//receptor-mediated endocytosis;GO:0008150//biological_process;GO:0008152//metabolic process;GO:0009987//cellular process;GO:0010467//gene expression;GO:0016192//vesicle-mediated transport;GO:0016485//protein processing;GO:0019538//protein metaboli…
HOLleu_31975	0	0	0	120	37	75	0	0	0	1.95	0.59	1.24	0.001	1.26	10.2992	0.000148559	0.0171789	donson	KAJ8026979.1 Protein downstream neighbor of son-like [Holothuria leucospilota]	-	-	-	-	-	-	-
HOLleu_38254	0	0	0	31	151	86	0	0	0	0.63	3	1.78	0.001	1.80333	10.8165	0.000148784	0.0171789	CHRNA1	KAJ8023153.1 Neuronal acetylcholine receptor subunit alpha-9-II [Holothuria leucospilota]	Environmental Information Processing	Signaling molecules and interaction	ko04080//Neuroactive ligand-receptor interaction	K04811	GO:0016020//membrane	GO:0005230//extracellular ligand-gated ion channel activity	GO:0006811//ion transport
HOLleu_26571	0	0	0	302	19	197	0	0	0	15.56	0.96	10.34	0.001	8.95333	13.1282	0.000153036	0.0175869	--	KAJ8030226.1 hypothetical protein HOLleu_26571 [Holothuria leucospilota]	-	-	-	-	-	-	-
HOLleu_12491	24	59	75	3	7	2	4.94	0.3	2.8	0.08	0.18	0.05	2.68	0.103333	-4.69686	0.000155291	0.0177627	MAFA	KAJ8041621.1 Neural retina-specific leucine zipper protein [Holothuria leucospilota]	Organismal Systems	Endocrine system	ko04928//Parathyroid hormone synthesis, secretion and action	K09036	GO:0000785//chromatin;GO:0005575//cellular_component;GO:0005622//intracellular anatomical structure;GO:0005634//nucleus;GO:0005654//nucleoplasm;GO:0005667//transcription regulator complex;GO:0005694//chromosome;GO:0005737//cytoplasm;GO:0005829//cytosol;GO:0031974//membrane-enclosed lumen;GO:0031981//nuclear lumen;GO:0032991//protein-containing complex;GO:0043226//organelle;GO:0043227//membrane-bo…	GO:0000976//transcription cis-regulatory region binding;GO:0000977//RNA polymerase II transcription regulatory region sequence-specific DNA binding;GO:0000978//RNA polymerase II cis-regulatory region sequence-specific DNA binding;GO:0000981//DNA-binding transcription factor activity, RNA polymerase II-specific;GO:0000987//cis-regulatory region sequence-specific DNA binding;GO:0001067//transcripti…	GO:0000003//reproduction;GO:0000122//negative regulation of transcription by RNA polymerase II;GO:0001654//eye development;GO:0001655//urogenital system development;GO:0001667//ameboidal-type cell migration;GO:0001708//cell fate specification;GO:0001754//eye photoreceptor cell differentiation;GO:0001775//cell activation;GO:0001816//cytokine production;GO:0001822//kidney development;GO:0001944//va…
HOLleu_28088	90	38	74	13	35	24	4.67	0.32	3.48	0.09	0.23	0.16	2.82333	0.16	-4.14126	0.00015755	0.0179373	--	KAJ8028850.1 hypothetical protein HOLleu_28088 [Holothuria leucospilota]	-	-	-	-	-	-	-
HOLleu_28463	0	7	0	411	273	82	0	0.08	0	3.75	2.43	0.76	0.0266667	2.31333	6.43879	0.000160221	0.0181568	LGSN	KAJ8029136.1 Lengsin [Holothuria leucospilota]	-	-	-	-	GO:0005575//cellular_component;GO:0005622//intracellular anatomical structure;GO:0005737//cytoplasm;GO:0005886//plasma membrane;GO:0009507//chloroplast;GO:0009536//plastid;GO:0016020//membrane;GO:0043226//organelle;GO:0043227//membrane-bounded organelle;GO:0043229//intracellular organelle;GO:0043231//intracellular membrane-bounded organelle;GO:0071944//cell periphery	GO:0003674//molecular_function;GO:0003824//catalytic activity;GO:0004356//glutamate-ammonia ligase activity;GO:0016211//ammonia ligase activity;GO:0016874//ligase activity;GO:0016879//ligase activity, forming carbon-nitrogen bonds;GO:0016880//acid-ammonia (or amide) ligase activity	GO:0006082//organic acid metabolic process;GO:0006520//cellular amino acid metabolic process;GO:0006541//glutamine metabolic process;GO:0006542//glutamine biosynthetic process;GO:0006807//nitrogen compound metabolic process;GO:0008150//biological_process;GO:0008152//metabolic process;GO:0008652//cellular amino acid biosynthetic process;GO:0009058//biosynthetic process;GO:0009064//glutamine family…
HOLleu_11893	4564	16476	5549	7724	4518	5034	1414.93	832.19	1560.02	309.83	177.02	205.64	1269.05	230.83	-2.45884	0.000161948	0.018268	rpl13	KAJ8041155.1 60S ribosomal protein L13 [Holothuria leucospilota]	Genetic Information Processing	Translation	ko03010//Ribosome	K02873	GO:0005575//cellular_component;GO:0005622//intracellular anatomical structure;GO:0005634//nucleus;GO:0005730//nucleolus;GO:0005737//cytoplasm;GO:0005783//endoplasmic reticulum;GO:0005829//cytosol;GO:0005840//ribosome;GO:0009986//cell surface;GO:0012505//endomembrane system;GO:0015934//large ribosomal subunit;GO:0022625//cytosolic large ribosomal subunit;GO:0022626//cytosolic ribosome;GO:0031974//…	GO:0003674//molecular_function;GO:0003676//nucleic acid binding;GO:0003723//RNA binding;GO:0003735//structural constituent of ribosome;GO:0005198//structural molecule activity;GO:0005488//binding;GO:0008176//tRNA (guanine-N7-)-methyltransferase activity;GO:0097159//organic cyclic compound binding;GO:1901363//heterocyclic compound binding	GO:0000184//nuclear-transcribed mRNA catabolic process, nonsense-mediated decay;GO:0000956//nuclear-transcribed mRNA catabolic process;GO:0001889//liver development;GO:0002181//cytoplasmic translation;GO:0006139//nucleobase-containing compound metabolic process;GO:0006400//tRNA modification;GO:0006401//RNA catabolic process;GO:0006402//mRNA catabolic process;GO:0006412//translation;GO:0006413//tr…
HOLleu_24785	0	0	0	69	42	61	0	0	0	1.7	1.01	1.53	0.001	1.41333	10.4649	0.000167463	0.0188035	--	KAJ8031555.1 hypothetical protein HOLleu_24785 [Holothuria leucospilota]	-	-	-	-	-	-	-
HOLleu_08337	3618	15777	3527	2728	6269	5764	250.99	178.32	221.89	24.49	54.97	52.69	217.067	44.05	-2.30092	0.000168634	0.0188485	Gnmt	KAJ8045345.1 Glycine N-methyltransferase [Holothuria leucospilota]	Metabolism	Amino acid metabolism	ko00260//Glycine, serine and threonine metabolism	K00552	-	GO:0003674//molecular_function;GO:0003824//catalytic activity;GO:0008168//methyltransferase activity;GO:0008170//N-methyltransferase activity;GO:0008757//S-adenosylmethionine-dependent methyltransferase activity;GO:0016740//transferase activity;GO:0016741//transferase activity, transferring one-carbon groups;GO:0017174//glycine N-methyltransferase activity	GO:0000096//sulfur amino acid metabolic process;GO:0006082//organic acid metabolic process;GO:0006139//nucleobase-containing compound metabolic process;GO:0006520//cellular amino acid metabolic process;GO:0006534//cysteine metabolic process;GO:0006555//methionine metabolic process;GO:0006575//cellular modified amino acid metabolic process;GO:0006725//cellular aromatic compound metabolic process;G…
HOLleu_19481	151	44	88	14	49	29	47.12	2.24	24.9	0.57	1.93	1.19	24.7533	1.23	-4.33089	0.000179355	0.0199557	--	KAJ8035718.1 hypothetical protein HOLleu_19481 [Holothuria leucospilota]	-	-	-	-	-	GO:0003677//DNA binding;GO:0004803//transposase activity	GO:0006313//transposition, DNA-mediated
HOLleu_28188	0	3	0	148	59	106	0	0.06	0	2.27	0.88	1.65	0.02	1.6	6.32193	0.000180253	0.0199648	--	KAJ8028929.1 hypothetical protein HOLleu_28188 [Holothuria leucospilota]	-	-	-	-	-	-	-
HOLleu_44835	158	0	87	0	0	0	12.91	0	6.45	0	0	0	6.45333	0.001	-12.6558	0.000181086	0.0199668	--	KAJ8017622.1 hypothetical protein HOLleu_44835 [Holothuria leucospilota]	-	-	-	-	-	-	-
HOLleu_26473	0	0	0	95	47	46	0	0	0	1.21	0.58	0.59	0.001	0.793333	9.63178	0.000182197	0.0199718	--	KAJ8030147.1 hypothetical protein HOLleu_26473 [Holothuria leucospilota]	-	-	-	-	-	-	-
HOLleu_12631	0	1	0	9	293	348	0	0.09	0	0.67	21.35	26.44	0.03	16.1533	9.07265	0.000182763	0.0199718	--	KAJ8041732.1 hypothetical protein HOLleu_12631 [Holothuria leucospilota]	-	-	-	-	-	-	-
HOLleu_04680	0	0	0	19	198	198	0	0	0	0.14	1.38	1.44	0.001	0.986667	9.94642	0.000184674	0.0200909	TY3B-G	KAJ8051201.1 hypothetical protein HOLleu_04680 [Holothuria leucospilota]	-	-	-	-	-	GO:0003676//nucleic acid binding;GO:0008270//zinc ion binding	GO:0015074//DNA integration
HOLleu_16017	0	0	0	71	41	57	0	0	0	2.42	1.36	1.98	0.001	1.92	10.9069	0.000190381	0.0206201	--	KAJ8038561.1 hypothetical protein HOLleu_16017 [Holothuria leucospilota]	-	-	-	-	-	GO:0005515//protein binding	GO:0042981//regulation of apoptotic process
HOLleu_35269	0	0	0	153	29	96	0	0	0	4.03	0.75	2.58	0.001	2.45333	11.2605	0.000192097	0.0207143	BHMT	KAJ8025147.1 Betaine--homocysteine S-methyltransferase 1 [Holothuria leucospilota]	Metabolism;Metabolism	Amino acid metabolism;Amino acid metabolism	ko00270//Cysteine and methionine metabolism;ko00260//Glycine, serine and threonine metabolism	K00544;K00544	-	-	-
HOLleu_13867	98	0	126	0	0	0	14.27	0	16.64	0	0	0	10.3033	0.001	-13.3308	0.000194409	0.0208717	--	KAJ8039764.1 hypothetical protein HOLleu_13867 [Holothuria leucospilota]	-	-	-	-	-	-	-
HOLleu_31061	0	13	0	302	330	155	0	0.3	0	5.47	5.84	2.86	0.1	4.72333	5.56173	0.000196596	0.0210143	--	KAJ8028736.1 Cyclin-G2 [Holothuria leucospilota]	Environmental Information Processing;Cellular Processes	Signal transduction;Cell growth and death	ko04068//FoxO signaling pathway;ko04115//p53 signaling pathway	K10146;K10146	GO:0005575//cellular_component;GO:0005622//intracellular anatomical structure;GO:0005634//nucleus;GO:0005654//nucleoplasm;GO:0005694//chromosome;GO:0005700//polytene chromosome;GO:0005737//cytoplasm;GO:0030425//dendrite;GO:0031974//membrane-enclosed lumen;GO:0031981//nuclear lumen;GO:0036477//somatodendritic compartment;GO:0042995//cell projection;GO:0043005//neuron projection;GO:0043025//neurona…	GO:0003674//molecular_function;GO:0004857//enzyme inhibitor activity;GO:0004864//protein phosphatase inhibitor activity;GO:0016538//cyclin-dependent protein serine/threonine kinase regulator activity;GO:0019207//kinase regulator activity;GO:0019208//phosphatase regulator activity;GO:0019212//phosphatase inhibitor activity;GO:0019887//protein kinase regulator activity;GO:0019888//protein phosphata…	GO:0000003//reproduction;GO:0000075//cell cycle checkpoint signaling;GO:0000077//DNA damage checkpoint signaling;GO:0000079//regulation of cyclin-dependent protein serine/threonine kinase activity;GO:0000278//mitotic cell cycle;GO:0000280//nuclear division;GO:0000711//meiotic DNA repair synthesis;GO:0000731//DNA synthesis involved in DNA repair;GO:0001932//regulation of protein phosphorylation;GO…
HOLleu_22731	0	0	0	19	190	187	0	0	0	0.31	3	3.08	0.001	2.13	11.0566	0.000198831	0.0211608	PRSS12	KAJ8035486.1 Neurotrypsin [Holothuria leucospilota]	-	-	-	-	GO:0005575//cellular_component;GO:0005576//extracellular region;GO:0016020//membrane	GO:0003674//molecular_function;GO:0005044//scavenger receptor activity;GO:0005509//calcium ion binding;GO:0038024//cargo receptor activity	GO:0006810//transport;GO:0006897//endocytosis;GO:0006898//receptor-mediated endocytosis;GO:0008150//biological_process;GO:0016192//vesicle-mediated transport;GO:0051179//localization;GO:0051234//establishment of localization;GO:0098657//import into cell
HOLleu_21143	24	278	23	24927	547	2504	2.61	4.93	2.27	350.9	7.52	35.9	3.27	131.44	5.32897	0.000201027	0.0212864	nfdA	KAJ8034350.1 hypothetical protein HOLleu_21143 [Holothuria leucospilota]	-	-	-	-	-	GO:0016787//hydrolase activity	-
HOLleu_42067	102	0	115	0	0	0	8.89	0	9.09	0	0	0	5.99333	0.001	-12.5491	0.000201874	0.0212864	--	KAJ8019375.1 NACHT, LRR and PYD domains-containing protein 3 [Holothuria leucospilota]	Human Diseases;Organismal Systems	Infectious diseases;Immune system	ko05132//Salmonella infection;ko04621//NOD-like receptor signaling pathway	K12805;K12805	-	GO:0005515//protein binding;GO:0005524//ATP binding;GO:0016887//ATP hydrolysis activity	GO:0007165//signal transduction;GO:0042981//regulation of apoptotic process
HOLleu_33312	3	13	0	114	383	211	0.28	0.19	0	1.35	4.45	2.55	0.156667	2.78333	4.15104	0.00020262	0.0212864	--	KAJ8025690.1 hypothetical protein HOLleu_33312 [Holothuria leucospilota]	-	-	-	-	-	-	-
MSTRG.5780	0	12	0	170	300	226	0	0.12	0	1.38	2.38	1.87	0.04	1.87667	5.55203	0.000204275	0.0213685	--	KAJ8049415.1 hypothetical protein HOLleu_02160 [Holothuria leucospilota]	-	-	-	-	-	-	GO:0015074//DNA integration
HOLleu_13646	128	0	89	0	0	0	5.15	0	3.24	0	0	0	2.79667	0.001	-11.4495	0.000206234	0.0214817	Gvin1	KAJ8042558.1 Interferon-induced very large GTPase 1 [Holothuria leucospilota]	-	-	-	-	GO:0016020//membrane	GO:0003924//GTPase activity;GO:0005515//protein binding;GO:0005525//GTP binding;GO:0046873//metal ion transmembrane transporter activity	GO:0030001//metal ion transport;GO:0042981//regulation of apoptotic process;GO:0055085//transmembrane transport
HOLleu_14610	0	0	0	52	42	95	0	0	0	1.67	1.31	3.1	0.001	2.02667	10.9849	0.000213953	0.0221912	Znf367	KAJ8040348.1 hypothetical protein HOLleu_14610 [Holothuria leucospilota]	-	-	-	-	GO:0005575//cellular_component;GO:0005622//intracellular anatomical structure;GO:0005634//nucleus;GO:0005654//nucleoplasm;GO:0031974//membrane-enclosed lumen;GO:0031981//nuclear lumen;GO:0043226//organelle;GO:0043227//membrane-bounded organelle;GO:0043229//intracellular organelle;GO:0043231//intracellular membrane-bounded organelle;GO:0043233//organelle lumen;GO:0070013//intracellular organelle l…	GO:0003674//molecular_function;GO:0003676//nucleic acid binding;GO:0003677//DNA binding;GO:0003700//DNA-binding transcription factor activity;GO:0005488//binding;GO:0043167//ion binding;GO:0043169//cation binding;GO:0046872//metal ion binding;GO:0097159//organic cyclic compound binding;GO:0140110//transcription regulator activity;GO:1901363//heterocyclic compound binding	GO:0006139//nucleobase-containing compound metabolic process;GO:0006351//transcription, DNA-templated;GO:0006355//regulation of transcription, DNA-templated;GO:0006357//regulation of transcription by RNA polymerase II;GO:0006725//cellular aromatic compound metabolic process;GO:0006807//nitrogen compound metabolic process;GO:0008150//biological_process;GO:0008152//metabolic process;GO:0009058//bio…
HOLleu_08541	2	33	2	0	0	0	0.58	1.57	0.53	0	0	0	0.893333	0.001	-9.80305	0.000221265	0.0228528	--	KAJ8045518.1 hypothetical protein HOLleu_08541 [Holothuria leucospilota]	-	-	-	-	GO:0005575//cellular_component;GO:0005886//plasma membrane;GO:0005887//integral component of plasma membrane;GO:0016020//membrane;GO:0016021//integral component of membrane;GO:0031224//intrinsic component of membrane;GO:0031226//intrinsic component of plasma membrane;GO:0071944//cell periphery	GO:0000166//nucleotide binding;GO:0003674//molecular_function;GO:0003824//catalytic activity;GO:0004672//protein kinase activity;GO:0004713//protein tyrosine kinase activity;GO:0004714//transmembrane receptor protein tyrosine kinase activity;GO:0004888//transmembrane signaling receptor activity;GO:0005488//binding;GO:0005524//ATP binding;GO:0016301//kinase activity;GO:0016740//transferase activit…	GO:0000003//reproduction;GO:0000578//embryonic axis specification;GO:0001655//urogenital system development;GO:0001709//cell fate determination;GO:0002009//morphogenesis of an epithelium;GO:0003002//regionalization;GO:0003006//developmental process involved in reproduction;GO:0006355//regulation of transcription, DNA-templated;GO:0006357//regulation of transcription by RNA polymerase II;GO:000646…
HOLleu_07837	0	0	0	24	114	152	0	0	0	0.51	2.39	3.32	0.001	2.07333	11.0177	0.000227037	0.0233505	Cirl	KAJ8044936.1 Rhamnose-binding lectin [Holothuria leucospilota]	-	-	-	-	-	GO:0030246//carbohydrate binding	GO:0007155//cell adhesion
HOLleu_05142	0	0	0	33	95	57	0	0	0	0.47	1.32	0.83	0.001	0.873333	9.77039	0.000240525	0.0245705	--	KAJ8046467.1 hypothetical protein HOLleu_05142 [Holothuria leucospilota]	-	-	-	-	-	-	-
HOLleu_24378	0	8	0	465	183	105	0	0.23	0	10.45	4.02	2.4	0.0766667	5.62333	6.19668	0.000240907	0.0245705	FCN2	KAJ8033978.1 Ficolin-1 [Holothuria leucospilota]	-	-	-	-	-	-	-
HOLleu_02960	44	61	40	35	12	18	18.24	4.12	15.04	1.88	0.63	0.98	12.4667	1.16333	-3.42174	0.000245371	0.0249219	--	KAJ8049972.1 hypothetical protein HOLleu_02960 [Holothuria leucospilota]	-	-	-	-	-	-	-
HOLleu_02909	13	2	10	1	0	0	1.76	0.04	1.23	0.02	0	0	1.01	0.00666667	-7.24317	0.000251612	0.0254502	THAP9	KAJ8049938.1 DNA transposase THAP9 [Holothuria leucospilota]	-	-	-	-	GO:0005575//cellular_component;GO:0005576//extracellular region;GO:0005615//extracellular space;GO:0005622//intracellular anatomical structure;GO:0005737//cytoplasm;GO:0012505//endomembrane system;GO:0030141//secretory granule;GO:0030424//axon;GO:0031012//extracellular matrix;GO:0031045//dense core granule;GO:0031410//cytoplasmic vesicle;GO:0031982//vesicle;GO:0042995//cell projection;GO:0043005/…	GO:0003674//molecular_function;GO:0005102//signaling receptor binding;GO:0005125//cytokine activity;GO:0005126//cytokine receptor binding;GO:0005160//transforming growth factor beta receptor binding;GO:0005488//binding;GO:0005515//protein binding;GO:0005539//glycosaminoglycan binding;GO:0008083//growth factor activity;GO:0008201//heparin binding;GO:0030545//signaling receptor regulator activity;G…	GO:0000003//reproduction;GO:0000122//negative regulation of transcription by RNA polymerase II;GO:0000578//embryonic axis specification;GO:0000902//cell morphogenesis;GO:0000904//cell morphogenesis involved in differentiation;GO:0001101//response to acid chemical;GO:0001501//skeletal system development;GO:0001503//ossification;GO:0001505//regulation of neurotransmitter levels;GO:0001649//osteobla…
ignaling;GO:0099537//trans-synaptic signaling;GO:0104004//cellular response to environmental stimulus;GO:0120035//regulation of plasma membrane bounded cell projection organization;GO:0120036//plasma membrane bounded cell projection organization;GO:0120039//plasma membrane bounded cell projection morphogenesis;GO:1900006//positive regulation of dendrite development;GO:1900104//regulation of hyalu…
HOLleu_19902	153	1229	78	4577	4705	4215	3.87	5.07	1.79	14.99	15.05	14.06	3.57667	14.7	2.03913	0.000252915	0.0254768	Tep1	KAJ8036042.1 Telomerase protein component 1 [Holothuria leucospilota]	-	-	-	-	GO:0000781//chromosome, telomeric region;GO:0005575//cellular_component;GO:0005622//intracellular anatomical structure;GO:0005634//nucleus;GO:0005681//spliceosomal complex;GO:0005682//U5 snRNP;GO:0005694//chromosome;GO:0005697//telomerase holoenzyme complex;GO:0005737//cytoplasm;GO:0016363//nuclear matrix;GO:0030532//small nuclear ribonucleoprotein complex;GO:0031974//membrane-enclosed lumen;GO:0…	GO:0000166//nucleotide binding;GO:0002039//p53 binding;GO:0003674//molecular_function;GO:0003676//nucleic acid binding;GO:0003720//telomerase activity;GO:0003723//RNA binding;GO:0003824//catalytic activity;GO:0003924//GTPase activity;GO:0003964//RNA-directed DNA polymerase activity;GO:0005488//binding;GO:0005515//protein binding;GO:0005524//ATP binding;GO:0005525//GTP binding;GO:0016740//transfer…	GO:0000722//telomere maintenance via recombination;GO:0000723//telomere maintenance;GO:0006139//nucleobase-containing compound metabolic process;GO:0006259//DNA metabolic process;GO:0006278//RNA-dependent DNA biosynthetic process;GO:0006302//double-strand break repair;GO:0006310//DNA recombination;GO:0006312//mitotic recombination;GO:0006338//chromatin remodeling;GO:0006355//regulation of transcr…
HOLleu_45035	31	53	21	25	19	15	20.13	5.61	12.37	2.1	1.56	1.28	12.7033	1.64667	-2.94759	0.000258337	0.0257154	celf4	KAJ8017508.1 CUGBP Elav-like family member 4 [Holothuria leucospilota]	-	-	-	-	GO:0005575//cellular_component;GO:0005622//intracellular anatomical structure;GO:0005634//nucleus;GO:0005654//nucleoplasm;GO:0005737//cytoplasm;GO:0005829//cytosol;GO:0016604//nuclear body;GO:0016607//nuclear speck;GO:0031974//membrane-enclosed lumen;GO:0031981//nuclear lumen;GO:0043226//organelle;GO:0043227//membrane-bounded organelle;GO:0043229//intracellular organelle;GO:0043231//intracellular…	GO:0000900//translation repressor activity, mRNA regulatory element binding;GO:0003674//molecular_function;GO:0003676//nucleic acid binding;GO:0003723//RNA binding;GO:0003727//single-stranded RNA binding;GO:0003729//mRNA binding;GO:0005488//binding;GO:0017069//snRNA binding;GO:0030371//translation repressor activity;GO:0036002//pre-mRNA binding;GO:0042835//BRE binding;GO:0045182//translation regu…	GO:0000003//reproduction;GO:0000245//spliceosomal complex assembly;GO:0000375//RNA splicing, via transesterification reactions;GO:0000377//RNA splicing, via transesterification reactions with bulged adenosine as nucleophile;GO:0000380//alternative mRNA splicing, via spliceosome;GO:0000381//regulation of alternative mRNA splicing, via spliceosome;GO:0000398//mRNA splicing, via spliceosome;GO:00015…
HOLleu_18979	13	5	4	0	1	0	6.74	0.42	1.88	0	0.07	0	3.01333	0.0233333	-7.01282	0.000258547	0.0257154	--	KAJ8038016.1 hypothetical protein HOLleu_18979 [Holothuria leucospilota]	-	-	-	-	-	-	-
HOLleu_25384	0	29	0	386	615	590	0	0.26	0	2.77	4.31	4.31	0.0866667	3.79667	5.45311	0.000259202	0.0257154	--	KAJ8031990.1 hypothetical protein HOLleu_25384 [Holothuria leucospilota]	-	-	-	-	-	-	GO:0015074//DNA integration
HOLleu_11007	192	235	254	125	100	140	25.15	5.01	30.17	2.12	1.66	2.42	20.11	2.06667	-3.28254	0.000259486	0.0257154	--	KAJ8043760.1 hypothetical protein HOLleu_11007 [Holothuria leucospilota]	-	-	-	-	-	-	-
HOLleu_00845	20	240	4	1450	2110	1194	1.06	2.07	0.19	9.92	14.1	8.32	1.10667	10.78	3.28406	0.000262398	0.0258949	isyna1-a	KAJ8048503.1 Inositol-3-phosphate synthase 1-A [Holothuria leucospilota]	Metabolism	Carbohydrate metabolism	ko00562//Inositol phosphate metabolism	K01858	GO:0005575//cellular_component;GO:0005618//cell wall;GO:0005622//intracellular anatomical structure;GO:0005737//cytoplasm;GO:0005829//cytosol;GO:0009277//fungal-type cell wall;GO:0009986//cell surface;GO:0030312//external encapsulating structure;GO:0030446//hyphal cell wall;GO:0071944//cell periphery	GO:0003674//molecular_function;GO:0003824//catalytic activity;GO:0004512//inositol-3-phosphate synthase activity;GO:0016853//isomerase activity;GO:0016872//intramolecular lyase activity	GO:0005975//carbohydrate metabolic process;GO:0006020//inositol metabolic process;GO:0006021//inositol biosynthetic process;GO:0006066//alcohol metabolic process;GO:0006629//lipid metabolic process;GO:0006644//phospholipid metabolic process;GO:0006793//phosphorus metabolic process;GO:0006796//phosphate-containing compound metabolic process;GO:0008150//biological_process;GO:0008152//metabolic proc…
HOLleu_17379	0	0	0	27	97	87	0	0	0	0.73	2.56	2.4	0.001	1.89667	10.8893	0.000263414	0.0258949	--	KAJ8039603.1 hypothetical protein HOLleu_17379 [Holothuria leucospilota]	-	-	-	-	-	-	-
MSTRG.41882	0	3	0	148	47	132	0	0.04	0	1.65	0.51	1.5	0.0133333	1.22	6.5157	0.000266936	0.0260947	--	-	-	-	-	-	-	-	-
HOLleu_23537	223	299	202	137	169	152	103.7	22.65	85.18	8.24	9.93	9.31	70.51	9.16	-2.94441	0.000267578	0.0260947	ube2w	KAJ8033333.1 Ubiquitin-conjugating enzyme E2 W [Holothuria leucospilota]	Genetic Information Processing	Folding, sorting and degradation	ko04120//Ubiquitin mediated proteolysis	K10688	GO:0005575//cellular_component;GO:0005622//intracellular anatomical structure;GO:0005634//nucleus;GO:0005654//nucleoplasm;GO:0005730//nucleolus;GO:0005737//cytoplasm;GO:0031974//membrane-enclosed lumen;GO:0031981//nuclear lumen;GO:0043226//organelle;GO:0043227//membrane-bounded organelle;GO:0043228//non-membrane-bounded organelle;GO:0043229//intracellular organelle;GO:0043231//intracellular membr…	GO:0000166//nucleotide binding;GO:0003674//molecular_function;GO:0003824//catalytic activity;GO:0004842//ubiquitin-protein transferase activity;GO:0005488//binding;GO:0005515//protein binding;GO:0005524//ATP binding;GO:0016740//transferase activity;GO:0017076//purine nucleotide binding;GO:0019787//ubiquitin-like protein transferase activity;GO:0019899//enzyme binding;GO:0030554//adenyl nucleotide…	GO:0000209//protein polyubiquitination;GO:0006139//nucleobase-containing compound metabolic process;GO:0006259//DNA metabolic process;GO:0006281//DNA repair;GO:0006464//cellular protein modification process;GO:0006508//proteolysis;GO:0006511//ubiquitin-dependent protein catabolic process;GO:0006513//protein monoubiquitination;GO:0006515//protein quality control for misfolded or incompletely synth…
HOLleu_21812	15	9	25	7	1	1	8.86	0.87	13.39	0.54	0.07	0.08	7.70667	0.23	-5.0664	0.000269979	0.0262048	--	KAJ8034811.1 hypothetical protein HOLleu_21812 [Holothuria leucospilota]	Environmental Information Processing;Environmental Information Processing;Organismal Systems;Organismal Systems	Signaling molecules and interaction;Signal transduction;Circulatory system;Circulatory system	ko04080//Neuroactive ligand-receptor interaction;ko04020//Calcium signaling pathway;ko04270//Vascular smooth muscle contraction;ko04261//Adrenergic signaling in cardiomyocytes	K04136;K04136;K04136;K04136	GO:0005575//cellular_component;GO:0005622//intracellular anatomical structure;GO:0005634//nucleus;GO:0005737//cytoplasm;GO:0005886//plasma membrane;GO:0016020//membrane;GO:0016021//integral component of membrane;GO:0031224//intrinsic component of membrane;GO:0043226//organelle;GO:0043227//membrane-bounded organelle;GO:0043229//intracellular organelle;GO:0043231//intracellular membrane-bounded org…	GO:0003674//molecular_function;GO:0003774//cytoskeletal motor activity;GO:0003824//catalytic activity;GO:0004888//transmembrane signaling receptor activity;GO:0004930//G protein-coupled receptor activity;GO:0016462//pyrophosphatase activity;GO:0016787//hydrolase activity;GO:0016817//hydrolase activity, acting on acid anhydrides;GO:0016818//hydrolase activity, acting on acid anhydrides, in phospho…	GO:0001508//action potential;GO:0003008//system process;GO:0007154//cell communication;GO:0007165//signal transduction;GO:0007186//G protein-coupled receptor signaling pathway;GO:0007218//neuropeptide signaling pathway;GO:0007267//cell-cell signaling;GO:0007268//chemical synaptic transmission;GO:0007610//behavior;GO:0007611//learning or memory;GO:0007612//learning;GO:0007626//locomotory behavior;…
HOLleu_14870	0	0	0	12	208	317	0	0	0	0.16	2.68	4.26	0.001	2.36667	11.2086	0.000271768	0.0262048	CYP2C9	KAJ8040548.1 Cytochrome P450 2F3 [Holothuria leucospilota]	Metabolism;Metabolism;Metabolism;Metabolism	Lipid metabolism;Metabolism of cofactors and vitamins;Lipid metabolism;Lipid metabolism	ko00590//Arachidonic acid metabolism;ko00830//Retinol metabolism;ko00140//Steroid hormone biosynthesis;ko00591//Linoleic acid metabolism	K07413;K07413;K07413;K07413	GO:0005575//cellular_component;GO:0005622//intracellular anatomical structure;GO:0005737//cytoplasm;GO:0005783//endoplasmic reticulum;GO:0005789//endoplasmic reticulum membrane;GO:0012505//endomembrane system;GO:0016020//membrane;GO:0016021//integral component of membrane;GO:0031090//organelle membrane;GO:0031224//intrinsic component of membrane;GO:0031984//organelle subcompartment;GO:0042175//nu…	GO:0003674//molecular_function;GO:0003824//catalytic activity;GO:0004497//monooxygenase activity;GO:0005488//binding;GO:0005506//iron ion binding;GO:0008395//steroid hydroxylase activity;GO:0016491//oxidoreductase activity;GO:0016705//oxidoreductase activity, acting on paired donors, with incorporation or reduction of molecular oxygen;GO:0016712//oxidoreductase activity, acting on paired donors, …	GO:0001676//long-chain fatty acid metabolic process;GO:0006082//organic acid metabolic process;GO:0006629//lipid metabolic process;GO:0006631//fatty acid metabolic process;GO:0006690//icosanoid metabolic process;GO:0008150//biological_process;GO:0008152//metabolic process;GO:0009987//cellular process;GO:0019369//arachidonic acid metabolic process;GO:0019752//carboxylic acid metabolic process;GO:0…
HOLleu_16845	2242	65707	2306	1586365	384055	169766	115.1	549.59	107.36	10537.5	2491.92	1148.44	257.35	4725.96	4.1988	0.000272504	0.0262048	--	KAJ8039203.1 Major yolk protein [Holothuria leucospilota]	-	-	-	-	GO:0005575//cellular_component;GO:0005576//extracellular region;GO:0005622//intracellular anatomical structure;GO:0005737//cytoplasm;GO:0005783//endoplasmic reticulum;GO:0005785//signal recognition particle receptor complex;GO:0005789//endoplasmic reticulum membrane;GO:0005791//rough endoplasmic reticulum;GO:0012505//endomembrane system;GO:0016020//membrane;GO:0030867//rough endoplasmic reticulum…	GO:0003674//molecular_function;GO:0005047//signal recognition particle binding;GO:0005488//binding;GO:0030414//peptidase inhibitor activity;GO:0043021//ribonucleoprotein complex binding;GO:0043167//ion binding;GO:0043169//cation binding;GO:0044877//protein-containing complex binding;GO:0045735//nutrient reservoir activity;GO:0046872//metal ion binding	GO:0006810//transport;GO:0006811//ion transport;GO:0008150//biological_process;GO:0042592//homeostatic process;GO:0048878//chemical homeostasis;GO:0050801//ion homeostasis;GO:0051179//localization;GO:0051234//establishment of localization;GO:0055065//metal ion homeostasis;GO:0055072//iron ion homeostasis;GO:0055076//transition metal ion homeostasis;GO:0055080//cation homeostasis;GO:0065007//biolo…
HOLleu_34137	8	2	11	0	0	0	1.52	0.06	1.89	0	0	0	1.15667	0.001	-10.1758	0.000273955	0.0262048	pstI	KAJ8026325.1 Cuticle-degrading protease [Holothuria leucospilota]	-	-	-	-	-	GO:0008236//serine-type peptidase activity	GO:0006508//proteolysis
HOLleu_36934	55	30	60	28245	7720	2039	7.74	0.69	7.66	514.49	137.36	37.82	5.36333	229.89	5.42167	0.000274121	0.0262048	Cyp4v2	KAJ8024252.1 Cytochrome P450 4V2 [Holothuria leucospilota]	-	-	-	-	GO:0005575//cellular_component;GO:0005622//intracellular anatomical structure;GO:0005737//cytoplasm;GO:0005783//endoplasmic reticulum;GO:0005789//endoplasmic reticulum membrane;GO:0012505//endomembrane system;GO:0016020//membrane;GO:0016021//integral component of membrane;GO:0031224//intrinsic component of membrane;GO:0031984//organelle subcompartment;GO:0042175//nuclear outer membrane-endoplasmi…	GO:0003674//molecular_function;GO:0003824//catalytic activity;GO:0004497//monooxygenase activity;GO:0005488//binding;GO:0005506//iron ion binding;GO:0016491//oxidoreductase activity;GO:0016705//oxidoreductase activity, acting on paired donors, with incorporation or reduction of molecular oxygen;GO:0020037//heme binding;GO:0043167//ion binding;GO:0043169//cation binding;GO:0046872//metal ion bindi…	GO:0000003//reproduction;GO:0000280//nuclear division;GO:0000910//cytokinesis;GO:0001523//retinoid metabolic process;GO:0003006//developmental process involved in reproduction;GO:0003008//system process;GO:0006082//organic acid metabolic process;GO:0006629//lipid metabolic process;GO:0006631//fatty acid metabolic process;GO:0006720//isoprenoid metabolic process;GO:0006721//terpenoid metabolic pro…
MSTRG.34338	0	0	0	50	42	54	0	0	0	4.3	3.53	4.73	0.001	4.18667	12.0316	0.00027513	0.0262048	Fcn1	KAJ8033441.1 Tenascin-X [Holothuria leucospilota]	-	-	-	-	GO:0005575//cellular_component;GO:0005576//extracellular region;GO:0005615//extracellular space;GO:0016020//membrane;GO:0016021//integral component of membrane;GO:0031224//intrinsic component of membrane	GO:0001664//G protein-coupled receptor binding;GO:0003674//molecular_function;GO:0005102//signaling receptor binding;GO:0005488//binding;GO:0005515//protein binding;GO:0008047//enzyme activator activity;GO:0008061//chitin binding;GO:0019207//kinase regulator activity;GO:0019209//kinase activator activity;GO:0019887//protein kinase regulator activity;GO:0030234//enzyme regulator activity;GO:003029…	GO:0001932//regulation of protein phosphorylation;GO:0001934//positive regulation of protein phosphorylation;GO:0007154//cell communication;GO:0007165//signal transduction;GO:0007166//cell surface receptor signaling pathway;GO:0007167//enzyme linked receptor protein signaling pathway;GO:0007169//transmembrane receptor protein tyrosine kinase signaling pathway;GO:0007171//activation of transmembra…
HOLleu_00719	0	0	0	47	41	97	0	0	0	0.99	0.85	2.09	0.001	1.31	10.3554	0.000277102	0.0262742	--	KAJ8048411.1 hypothetical protein HOLleu_00719 [Holothuria leucospilota]	-	-	-	-	GO:0005737//cytoplasm	GO:0003677//DNA binding;GO:0003700//DNA-binding transcription factor activity;GO:0046872//metal ion binding	GO:0006355//regulation of transcription, DNA-templated;GO:0006357//regulation of transcription by RNA polymerase II;GO:0043093//FtsZ-dependent cytokinesis;GO:0090529//cell septum assembly
HOLleu_16082	0	0	0	428	33	53	0	0	0	7.41	0.56	0.93	0.001	2.96667	11.5346	0.000278005	0.0262742	REJ	KAJ8038616.1 Macrophage mannose receptor 1 [Holothuria leucospilota]	Cellular Processes	Transport and catabolism	ko04145//Phagosome	K06560	GO:0005575//cellular_component;GO:0005622//intracellular anatomical structure;GO:0005737//cytoplasm;GO:0005768//endosome;GO:0005886//plasma membrane;GO:0005887//integral component of plasma membrane;GO:0009986//cell surface;GO:0010008//endosome membrane;GO:0012505//endomembrane system;GO:0016020//membrane;GO:0016021//integral component of membrane;GO:0031090//organelle membrane;GO:0031224//intrin…	GO:0001618//virus receptor activity;GO:0003674//molecular_function;GO:0004888//transmembrane signaling receptor activity;GO:0005488//binding;GO:0005537//mannose binding;GO:0030246//carbohydrate binding;GO:0036094//small molecule binding;GO:0038023//signaling receptor activity;GO:0038024//cargo receptor activity;GO:0048029//monosaccharide binding;GO:0060089//molecular transducer activity	GO:0002237//response to molecule of bacterial origin;GO:0002376//immune system process;GO:0006810//transport;GO:0006897//endocytosis;GO:0006898//receptor-mediated endocytosis;GO:0006950//response to stress;GO:0006952//defense response;GO:0006955//immune response;GO:0007154//cell communication;GO:0007165//signal transduction;GO:0008150//biological_process;GO:0009605//response to external stimulus;…
HOLleu_16006	0	0	0	32	229	54	0	0	0	1.65	11.5	2.83	0.001	5.32667	12.379	0.000280129	0.0263414	--	KAJ8038554.1 Guanylate-binding protein 4 [Holothuria leucospilota]	-	-	-	-	-	GO:0003924//GTPase activity;GO:0005515//protein binding;GO:0005524//ATP binding;GO:0005525//GTP binding	GO:0042981//regulation of apoptotic process
HOLleu_11854	111	311	79	94	27	7	57.35	26.18	37.02	6.28	1.76	0.48	40.1833	2.84	-3.82263	0.000280869	0.0263414	pstI	KAJ8041125.1 Cuticle-degrading serine protease [Holothuria leucospilota]	-	-	-	-	-	GO:0008236//serine-type peptidase activity	GO:0006508//proteolysis
HOLleu_00889	0	6	0	147	129	102	0	0.08	0	1.52	1.31	1.08	0.0266667	1.30333	5.61102	0.000293878	0.0274563	--	KAJ8048536.1 THAP domain-containing protein 8 [Holothuria leucospilota]	-	-	-	-	-	-	-
HOLleu_19590	2229	5586	1629	2014	3319	1421	96.53	39.41	63.98	11.29	18.17	8.11	66.64	12.5233	-2.41177	0.000296502	0.0275961	cpo	KAJ8035805.1 Protein couch potato [Holothuria leucospilota]	-	-	-	-	GO:0000932//P-body;GO:0005575//cellular_component;GO:0005622//intracellular anatomical structure;GO:0005634//nucleus;GO:0005654//nucleoplasm;GO:0005685//U1 snRNP;GO:0005737//cytoplasm;GO:0005829//cytosol;GO:0010494//cytoplasmic stress granule;GO:0030532//small nuclear ribonucleoprotein complex;GO:0031974//membrane-enclosed lumen;GO:0031981//nuclear lumen;GO:0032991//protein-containing complex;GO:…	GO:0003674//molecular_function;GO:0003676//nucleic acid binding;GO:0003712//transcription coregulator activity;GO:0003713//transcription coactivator activity;GO:0003723//RNA binding;GO:0003727//single-stranded RNA binding;GO:0003729//mRNA binding;GO:0005488//binding;GO:0005515//protein binding;GO:0008143//poly(A) binding;GO:0017069//snRNA binding;GO:0030619//U1 snRNA binding;GO:0035613//RNA stem-…	GO:0000375//RNA splicing, via transesterification reactions;GO:0000377//RNA splicing, via transesterification reactions with bulged adenosine as nucleophile;GO:0000398//mRNA splicing, via spliceosome;GO:0001932//regulation of protein phosphorylation;GO:0001934//positive regulation of protein phosphorylation;GO:0002119//nematode larval development;GO:0002164//larval development;GO:0002682//regulat…
HOLleu_01542	16	8	4	0	1	2	12.14	0.99	2.75	0	0.1	0.2	5.29333	0.1	-5.7261	0.000298448	0.027672	--	KAJ8049005.1 hypothetical protein HOLleu_01542 [Holothuria leucospilota]	-	-	-	-	-	GO:0005515//protein binding	-
HOLleu_31854	0	0	0	49	38	143	0	0	0	1.39	1.05	4.12	0.001	2.18667	11.0945	0.000316485	0.0292217	Orct	KAJ8026893.1 Organic cation transporter protein [Holothuria leucospilota]	Human Diseases	Cancers	ko05231//Choline metabolism in cancer	K08202	GO:0005575//cellular_component;GO:0005886//plasma membrane;GO:0005887//integral component of plasma membrane;GO:0016020//membrane;GO:0016021//integral component of membrane;GO:0030424//axon;GO:0031224//intrinsic component of membrane;GO:0031226//intrinsic component of plasma membrane;GO:0042995//cell projection;GO:0043005//neuron projection;GO:0043679//axon terminus;GO:0044306//neuron projection …	GO:0001761//beta-alanine transmembrane transporter activity;GO:0003674//molecular_function;GO:0005215//transporter activity;GO:0005326//neurotransmitter transmembrane transporter activity;GO:0005342//organic acid transmembrane transporter activity;GO:0008324//cation transmembrane transporter activity;GO:0008509//anion transmembrane transporter activity;GO:0008514//organic anion transmembrane tran…	GO:0001504//neurotransmitter uptake;GO:0001505//regulation of neurotransmitter levels;GO:0001692//histamine metabolic process;GO:0001694//histamine biosynthetic process;GO:0001762//beta-alanine transport;GO:0003008//system process;GO:0003333//amino acid transmembrane transport;GO:0006576//cellular biogenic amine metabolic process;GO:0006725//cellular aromatic compound metabolic process;GO:0006807…
HOLleu_32737	0	8	0	225	232	91	0	0.18	0	3.92	3.95	1.61	0.06	3.16	5.71882	0.00031755	0.0292217	Clybl	KAJ8027565.1 Citramalyl-CoA lyase, mitochondrial [Holothuria leucospilota]	-	-	-	-	GO:0005575//cellular_component;GO:0005622//intracellular anatomical structure;GO:0005737//cytoplasm;GO:0005739//mitochondrion;GO:0043226//organelle;GO:0043227//membrane-bounded organelle;GO:0043229//intracellular organelle;GO:0043231//intracellular membrane-bounded organelle	GO:0000287//magnesium ion binding;GO:0003674//molecular_function;GO:0003824//catalytic activity;GO:0004474//malate synthase activity;GO:0005488//binding;GO:0016740//transferase activity;GO:0016746//acyltransferase activity;GO:0016829//lyase activity;GO:0016830//carbon-carbon lyase activity;GO:0016833//oxo-acid-lyase activity;GO:0043167//ion binding;GO:0043169//cation binding;GO:0046872//metal ion…	GO:0008150//biological_process;GO:0009987//cellular process;GO:0016043//cellular component organization;GO:0019222//regulation of metabolic process;GO:0022607//cellular component assembly;GO:0030656//regulation of vitamin metabolic process;GO:0031323//regulation of cellular metabolic process;GO:0043933//protein-containing complex subunit organization;GO:0044085//cellular component biogenesis;GO:0…
HOLleu_41300	0	0	0	38	46	71	0	0	0	0.37	0.44	0.71	0.001	0.506667	8.98489	0.000336135	0.0308162	--	KAJ8019640.1 hypothetical protein HOLleu_41300 [Holothuria leucospilota]	-	-	-	-	-	GO:0000150//DNA strand exchange activity;GO:0003676//nucleic acid binding;GO:0003677//DNA binding	GO:0006310//DNA recombination;GO:0006355//regulation of transcription, DNA-templated
HOLleu_14861	532	0	565	0	7	0	160.44	0	154.52	0	0.27	0	104.987	0.09	-10.188	0.00033921	0.030982	--	KAJ8040540.1 hypothetical protein HOLleu_14861 [Holothuria leucospilota]	-	-	-	-	-	-	GO:0075733//intracellular transport of virus
MSTRG.1484	2	30	0	241	299	234	0.1	0.26	0	1.64	1.98	1.62	0.12	1.74667	3.8635	0.000344492	0.0313475	--	KAJ8037597.1 hypothetical protein HOLleu_18447 [Holothuria leucospilota]	-	-	-	-	-	-	-
MSTRG.17042	0	0	0	80	33	54	0	0	0	2.09	0.84	1.44	0.001	1.45667	10.5085	0.000347025	0.031461	--	XP_014774721.2 zonadhesin [Octopus bimaculoides]	-	-	-	-	GO:0005575//cellular_component;GO:0005622//intracellular anatomical structure;GO:0005634//nucleus;GO:0005654//nucleoplasm;GO:0005886//plasma membrane;GO:0005887//integral component of plasma membrane;GO:0005911//cell-cell junction;GO:0016020//membrane;GO:0016021//integral component of membrane;GO:0030054//cell junction;GO:0031224//intrinsic component of membrane;GO:0031226//intrinsic component of…	GO:0003674//molecular_function;GO:0004888//transmembrane signaling receptor activity;GO:0004930//G protein-coupled receptor activity;GO:0005488//binding;GO:0005509//calcium ion binding;GO:0005515//protein binding;GO:0038023//signaling receptor activity;GO:0043167//ion binding;GO:0043169//cation binding;GO:0046872//metal ion binding;GO:0046983//protein dimerization activity;GO:0050839//cell adhesi…	GO:0000902//cell morphogenesis;GO:0000904//cell morphogenesis involved in differentiation;GO:0001505//regulation of neurotransmitter levels;GO:0001558//regulation of cell growth;GO:0001654//eye development;GO:0001702//gastrulation with mouth forming second;GO:0001736//establishment of planar polarity;GO:0001738//morphogenesis of a polarized epithelium;GO:0001745//compound eye morphogenesis;GO:000…
HOLleu_31922	0	5	0	51	119	815	0	0.04	0	0.34	0.79	5.61	0.0133333	2.24667	7.3966	0.000353493	0.0319292	Fasn	KAJ8026947.1 Fatty acid synthase [Holothuria leucospilota]	Organismal Systems;Metabolism	Endocrine system;Lipid metabolism	ko04910//Insulin signaling pathway;ko00061//Fatty acid biosynthesis	K00665;K00665	GO:0005575//cellular_component;GO:0005622//intracellular anatomical structure;GO:0005737//cytoplasm;GO:0005794//Golgi apparatus;GO:0005829//cytosol;GO:0005886//plasma membrane;GO:0012505//endomembrane system;GO:0016020//membrane;GO:0031410//cytoplasmic vesicle;GO:0031982//vesicle;GO:0042470//melanosome;GO:0042587//glycogen granule;GO:0043226//organelle;GO:0043227//membrane-bounded organelle;GO:00…	GO:0000166//nucleotide binding;GO:0003674//molecular_function;GO:0003676//nucleic acid binding;GO:0003677//DNA binding;GO:0003697//single-stranded DNA binding;GO:0003824//catalytic activity;GO:0004312//fatty acid synthase activity;GO:0004313//[acyl-carrier-protein] S-acetyltransferase activity;GO:0004314//[acyl-carrier-protein] S-malonyltransferase activity;GO:0004315//3-oxoacyl-[acyl-carrier-pro…	GO:0001885//endothelial cell development;GO:0002064//epithelial cell development;GO:0002376//immune system process;GO:0002520//immune system development;GO:0002521//leukocyte differentiation;GO:0002573//myeloid leukocyte differentiation;GO:0003158//endothelium development;GO:0005975//carbohydrate metabolic process;GO:0005976//polysaccharide metabolic process;GO:0005977//glycogen metabolic process…
HOLleu_19157	0	10	0	1976	39	237	0	0.49	0	76.2	1.47	9.31	0.163333	28.9933	7.47176	0.000363036	0.0325981	Reg3a	KAJ8038158.1 Alpha-N-acetylgalactosamine-specific lectin [Holothuria leucospilota]	-	-	-	-	-	GO:0003674//molecular_function;GO:0004252//serine-type endopeptidase activity;GO:0005488//binding;GO:0030246//carbohydrate binding	GO:0006508//proteolysis;GO:0007275//multicellular organism development;GO:0007591//molting cycle, chitin-based cuticle;GO:0007593//chitin-based cuticle sclerotization;GO:0008150//biological_process;GO:0021700//developmental maturation;GO:0022404//molting cycle process;GO:0032501//multicellular organismal process;GO:0032502//developmental process;GO:0042303//molting cycle;GO:0042335//cuticle devel…
HOLleu_41197	638	2623	285	982	440	319	22.68	15.19	9.19	4.52	1.98	1.49	15.6867	2.66333	-2.55823	0.000363562	0.0325981	SACS	KAJ8019556.1 Sacsin [Holothuria leucospilota]	-	-	-	-	GO:0005575//cellular_component;GO:0005622//intracellular anatomical structure;GO:0005634//nucleus;GO:0005737//cytoplasm;GO:0005739//mitochondrion;GO:0030424//axon;GO:0030425//dendrite;GO:0036477//somatodendritic compartment;GO:0042995//cell projection;GO:0043005//neuron projection;GO:0043226//organelle;GO:0043227//membrane-bounded organelle;GO:0043229//intracellular organelle;GO:0043231//intracel…	GO:0003674//molecular_function;GO:0005102//signaling receptor binding;GO:0005488//binding;GO:0005515//protein binding;GO:0030544//Hsp70 protein binding;GO:0031072//heat shock protein binding;GO:0044877//protein-containing complex binding;GO:0050750//low-density lipoprotein particle receptor binding;GO:0051087//chaperone binding;GO:0070325//lipoprotein particle receptor binding;GO:0070628//proteas…	GO:0006457//protein folding;GO:0008150//biological_process;GO:0009987//cellular process;GO:0044087//regulation of cellular component biogenesis;GO:0048519//negative regulation of biological process;GO:0048523//negative regulation of cellular process;GO:0050789//regulation of biological process;GO:0050794//regulation of cellular process;GO:0051128//regulation of cellular component organization;GO:…
MSTRG.52411	130	0	34	0	0	0	36.51	0	8.66	0	0	0	15.0567	0.001	-13.8781	0.000368996	0.0329646	--	KAJ8028330.1 hypothetical protein HOLleu_30533 [Holothuria leucospilota]	-	-	-	-	GO:0005575//cellular_component;GO:0005576//extracellular region;GO:0005634//nucleus	GO:0003674//molecular_function;GO:0003723//RNA binding;GO:0003724//RNA helicase activity;GO:0005102//signaling receptor binding;GO:0005488//binding;GO:0005515//protein binding;GO:0005524//ATP binding	GO:0006915//apoptotic process;GO:0008150//biological_process;GO:0032879//regulation of localization;GO:0032880//regulation of protein localization;GO:0048518//positive regulation of biological process;GO:0050789//regulation of biological process;GO:0060341//regulation of cellular localization;GO:0065007//biological regulation;GO:1903076//regulation of protein localization to plasma membrane;GO:19…
HOLleu_11812	333	630	199	213	74	11	53.16	16.39	28.81	4.4	1.49	0.23	32.7867	2.04	-4.00647	0.000379638	0.0337919	pstI	KAJ8041092.1 Cuticle-degrading serine protease [Holothuria leucospilota]	-	-	-	-	-	GO:0008236//serine-type peptidase activity	GO:0006508//proteolysis
HOLleu_37625	0	0	0	666	14	77	0	0	0	18.83	0.39	2.22	0.001	7.14667	12.8031	0.000381487	0.0338335	--	KAJ8022661.1 hypothetical protein HOLleu_37625 [Holothuria leucospilota]	-	-	-	-	-	-	-
HOLleu_29605	178	272	110	96	146	139	20.24	5.04	11.34	1.41	2.1	2.08	12.2067	1.86333	-2.71171	0.00039408	0.0348242	Skor2	KAJ8030035.1 SKI family transcriptional corepressor 2 [Holothuria leucospilota]	-	-	-	-	GO:0005575//cellular_component;GO:0005622//intracellular anatomical structure;GO:0005634//nucleus;GO:0005667//transcription regulator complex;GO:0005737//cytoplasm;GO:0030425//dendrite;GO:0032991//protein-containing complex;GO:0036477//somatodendritic compartment;GO:0042995//cell projection;GO:0043005//neuron projection;GO:0043025//neuronal cell body;GO:0043226//organelle;GO:0043227//membrane-bou…	GO:0000981//DNA-binding transcription factor activity, RNA polymerase II-specific;GO:0003674//molecular_function;GO:0003682//chromatin binding;GO:0003700//DNA-binding transcription factor activity;GO:0003712//transcription coregulator activity;GO:0003714//transcription corepressor activity;GO:0005488//binding;GO:0005515//protein binding;GO:0019899//enzyme binding;GO:0042826//histone deacetylase b…	GO:0000122//negative regulation of transcription by RNA polymerase II;GO:0002009//morphogenesis of an epithelium;GO:0002165//instar larval or pupal development;GO:0003002//regionalization;GO:0006139//nucleobase-containing compound metabolic process;GO:0006351//transcription, DNA-templated;GO:0006355//regulation of transcription, DNA-templated;GO:0006357//regulation of transcription by RNA polymer…
HOLleu_13997	2	28	0	3202	406	56	0.19	0.44	0	39.68	4.92	0.71	0.21	15.1033	6.16833	0.000397439	0.0349947	--	KAJ8039862.1 hypothetical protein HOLleu_13997 [Holothuria leucospilota]	-	-	-	-	-	-	GO:0009058//biosynthetic process
HOLleu_02741	0	0	0	33	159	42	0	0	0	1.38	6.48	1.78	0.001	3.21333	11.6499	0.000402974	0.0352707	--	KAJ8049825.1 hypothetical protein HOLleu_02741 [Holothuria leucospilota]	-	-	-	-	GO:0016020//membrane	-	-
HOLleu_16509	453	282	300	137	250	185	62.95	6.38	37.81	2.46	4.39	3.39	35.7133	3.41333	-3.38721	0.000405629	0.0352707	--	KAJ8038943.1 hypothetical protein HOLleu_16509 [Holothuria leucospilota]	Environmental Information Processing;Environmental Information Processing	Signal transduction;Signal transduction	ko04020//Calcium signaling pathway;ko04010//MAPK signaling pathway	K04344;K04344	GO:0005575//cellular_component;GO:0005622//intracellular anatomical structure;GO:0005634//nucleus;GO:0005737//cytoplasm;GO:0005886//plasma membrane;GO:0005891//voltage-gated calcium channel complex;GO:0009986//cell surface;GO:0016020//membrane;GO:0016021//integral component of membrane;GO:0016323//basolateral plasma membrane;GO:0016324//apical plasma membrane;GO:0030424//axon;GO:0030425//dendrite…	GO:0000149//SNARE binding;GO:0000166//nucleotide binding;GO:0003674//molecular_function;GO:0005215//transporter activity;GO:0005216//ion channel activity;GO:0005244//voltage-gated ion channel activity;GO:0005245//voltage-gated calcium channel activity;GO:0005261//cation channel activity;GO:0005262//calcium channel activity;GO:0005488//binding;GO:0005509//calcium ion binding;GO:0005515//protein bi…	GO:0000003//reproduction;GO:0000902//cell morphogenesis;GO:0000904//cell morphogenesis involved in differentiation;GO:0001505//regulation of neurotransmitter levels;GO:0001508//action potential;GO:0001662//behavioral fear response;GO:0001956//positive regulation of neurotransmitter secretion;GO:0002027//regulation of heart rate;GO:0002209//behavioral defense response;GO:0002791//regulation of pep…
HOLleu_29408	26	721	55	9528	4827	2032	4.45	20.1	8.53	210.96	104.39	45.82	11.0267	120.39	3.44865	0.000406265	0.0352707	SDR16C5	KAJ8029890.1 Epidermal retinol dehydrogenase 2 [Holothuria leucospilota]	Metabolism	Metabolism of cofactors and vitamins	ko00830//Retinol metabolism	K15734	GO:0005575//cellular_component;GO:0005622//intracellular anatomical structure;GO:0005737//cytoplasm;GO:0005739//mitochondrion;GO:0005783//endoplasmic reticulum;GO:0005789//endoplasmic reticulum membrane;GO:0005811//lipid droplet;GO:0012505//endomembrane system;GO:0016020//membrane;GO:0016021//integral component of membrane;GO:0031224//intrinsic component of membrane;GO:0031984//organelle subcompa…	GO:0003674//molecular_function;GO:0003824//catalytic activity;GO:0003854//3-beta-hydroxy-delta5-steroid dehydrogenase activity;GO:0004022//alcohol dehydrogenase (NAD+) activity;GO:0016491//oxidoreductase activity;GO:0016614//oxidoreductase activity, acting on CH-OH group of donors;GO:0016616//oxidoreductase activity, acting on the CH-OH group of donors, NAD or NADP as acceptor	GO:0006694//steroid biosynthetic process;GO:0006950//response to stress;GO:0008150//biological_process;GO:0008152//metabolic process;GO:0032501//multicellular organismal process;GO:0033555//multicellular organismal response to stress;GO:0050896//response to stimulus
HOLleu_08949	18	3	25	2	4	0	4.72	0.13	5.94	0.07	0.13	0	3.59667	0.0666667	-5.75355	0.000406337	0.0352707	trmI	KAJ8045847.1 tRNA (adenine(58)-N(1))-methyltransferase, mitochondrial [Holothuria leucospilota]	-	-	-	-	GO:0005575//cellular_component;GO:0005622//intracellular anatomical structure;GO:0005737//cytoplasm;GO:0005739//mitochondrion;GO:0005759//mitochondrial matrix;GO:0031515//tRNA (m1A) methyltransferase complex;GO:0031974//membrane-enclosed lumen;GO:0032991//protein-containing complex;GO:0034708//methyltransferase complex;GO:0043226//organelle;GO:0043227//membrane-bounded organelle;GO:0043229//intra…	GO:0003674//molecular_function;GO:0003824//catalytic activity;GO:0008168//methyltransferase activity;GO:0008173//RNA methyltransferase activity;GO:0008174//mRNA methyltransferase activity;GO:0008175//tRNA methyltransferase activity;GO:0008649//rRNA methyltransferase activity;GO:0008757//S-adenosylmethionine-dependent methyltransferase activity;GO:0016426//tRNA (adenine) methyltransferase activity…	GO:0000154//rRNA modification;GO:0000959//mitochondrial RNA metabolic process;GO:0000963//mitochondrial RNA processing;GO:0001510//RNA methylation;GO:0006139//nucleobase-containing compound metabolic process;GO:0006364//rRNA processing;GO:0006396//RNA processing;GO:0006399//tRNA metabolic process;GO:0006400//tRNA modification;GO:0006725//cellular aromatic compound metabolic process;GO:0006807//ni…
HOLleu_10403	29	1	17	1	3	0	12.69	0.07	6.75	0.06	0.17	0	6.50333	0.0766667	-6.40644	0.000410506	0.0355066	--	KAJ8043352.1 hypothetical protein HOLleu_10403 [Holothuria leucospilota]<	-	-	-	-	GO:0005575//cellular_component;GO:0005576//extracellular region	GO:0003674//molecular_function;GO:0005102//signaling receptor binding;GO:0005488//binding;GO:0005515//protein binding	GO:0008150//biological_process;GO:0032879//regulation of localization;GO:0032880//regulation of protein localization;GO:0048518//positive regulation of biological process;GO:0050789//regulation of biological process;GO:0060341//regulation of cellular localization;GO:0065007//biological regulation;GO:1903076//regulation of protein localization to plasma membrane;GO:1903078//positive regulation of …
HOLleu_25191	0	0	0	41	52	38	0	0	0	1.26	1.56	1.19	0.001	1.33667	10.3844	0.000413952	0.0355834	--	KAJ8031854.1 Hyalin [Holothuria leucospilota]	-	-	-	-	-	-	-
MSTRG.34884	71	225	152	36	0	12	26.33	13.6	51.13	1.73	0	0.59	30.3533	0.773333	-5.29462	0.000414301	0.0355834	FCN1	KAJ8019779.1 Angiopoietin-related protein 1 [Holothuria leucospilota]	-	-	-	-	-	-	-
HOLleu_18224	22	679	7	4076	8437	2988	0.91	4.56	0.26	21.75	43.97	16.24	1.91	27.32	3.83831	0.000417826	0.0357607	GVINP1	KAJ8037415.1 Interferon-induced very large GTPase 1 [Holothuria leucospilota]	-	-	-	-	GO:0042597//periplasmic space	GO:0005515//protein binding;GO:0016829//lyase activity	-
HOLleu_43918	0	2	0	20	211	152	0	0.08	0	0.62	6.35	4.77	0.0266667	3.91333	7.19722	0.00042011	0.0357809	E(z)	KAJ8018219.1 Histone-lysine N-methyltransferase E(z) [Holothuria leucospilota]	-	-	-	-	GO:0000228//nuclear chromosome;GO:0000785//chromatin;GO:0000786//nucleosome;GO:0005575//cellular_component;GO:0005622//intracellular anatomical structure;GO:0005634//nucleus;GO:0005654//nucleoplasm;GO:0005677//chromatin silencing complex;GO:0005694//chromosome;GO:0005737//cytoplasm;GO:0005911//cell-cell junction;GO:0009506//plasmodesma;GO:0017053//transcription repressor complex;GO:0030054//cell …	GO:0000976//transcription cis-regulatory region binding;GO:0000977//RNA polymerase II transcription regulatory region sequence-specific DNA binding;GO:0000978//RNA polymerase II cis-regulatory region sequence-specific DNA binding;GO:0000979//RNA polymerase II core promoter sequence-specific DNA binding;GO:0000981//DNA-binding transcription factor activity, RNA polymerase II-specific;GO:0000987//c…	GO:0000003//reproduction;GO:0000122//negative regulation of transcription by RNA polymerase II;GO:0000278//mitotic cell cycle;GO:0000302//response to reactive oxygen species;GO:0000902//cell morphogenesis;GO:0000904//cell morphogenesis involved in differentiation;GO:0001889//liver development;GO:0001894//tissue homeostasis;GO:0001932//regulation of protein phosphorylation;GO:0001934//positive reg…
HOLleu_27339	0	2	0	459	17	119	0	0.03	0	5.37	0.19	1.42	0.01	2.32667	7.86212	0.000420987	0.0357809	Cdc20	KAJ8030813.1 Cell division cycle protein 20-like [Holothuria leucospilota]	Genetic Information Processing;Cellular Processes;Cellular Processes	Folding, sorting and degradation;Cell growth and death;Cell growth and death	ko04120//Ubiquitin mediated proteolysis;ko04110//Cell cycle;ko04114//Oocyte meiosis	K03363;K03363;K03363	GO:0000151//ubiquitin ligase complex;GO:0000152//nuclear ubiquitin ligase complex;GO:0000775//chromosome, centromeric region;GO:0000776//kinetochore;GO:0000793//condensed chromosome;GO:0000922//spindle pole;GO:0005575//cellular_component;GO:0005576//extracellular region;GO:0005622//intracellular anatomical structure;GO:0005634//nucleus;GO:0005654//nucleoplasm;GO:0005680//anaphase-promoting comple…	GO:0003674//molecular_function;GO:0003824//catalytic activity;GO:0004842//ubiquitin-protein transferase activity;GO:0004857//enzyme inhibitor activity;GO:0004866//endopeptidase inhibitor activity;GO:0004867//serine-type endopeptidase inhibitor activity;GO:0005488//binding;GO:0005515//protein binding;GO:0008022//protein C-terminus binding;GO:0010997//anaphase-promoting complex binding;GO:0016740//…	GO:0000003//reproduction;GO:0000070//mitotic sister chromatid segregation;GO:0000226//microtubule cytoskeleton organization;GO:0000278//mitotic cell cycle;GO:0000280//nuclear division;GO:0000819//sister chromatid segregation;GO:0000910//cytokinesis;GO:0003002//regionalization;GO:0006464//cellular protein modification process;GO:0006508//proteolysis;GO:0006511//ubiquitin-dependent protein cataboli…
HOLleu_36839	16	5	2	1	0	0	2.95	0.15	0.33	0.02	0	0	1.14333	0.00666667	-7.42206	0.00043796	0.0370778	--	KAJ8024185.1 Zinc finger CCHC domain-containing protein 3 [Holothuria leucospilota]	-	-	-	-	-	GO:0003676//nucleic acid binding;GO:0008270//zinc ion binding	-
HOLleu_05278	0	0	0	128	24	71	0	0	0	3.03	0.55	1.71	0.001	1.76333	10.7841	0.000440653	0.0370778	Wscd2	KAJ8046568.1 WSC domain-containing protein 2 [Holothuria leucospilota]	-	-	-	-	GO:0005575//cellular_component;GO:0016020//membrane;GO:0016021//integral component of membrane;GO:0031224//intrinsic component of membrane	GO:0003674//molecular_function;GO:0003824//catalytic activity;GO:0008146//sulfotransferase activity;GO:0016740//transferase activity;GO:0016782//transferase activity, transferring sulphur-containing groups	-
HOLleu_20849	0	0	0	30	60	55	0	0	0	0.85	1.65	1.58	0.001	1.36	10.4094	0.00044079	0.0370778	kmt5aa	KAJ8034132.1 hypothetical protein HOLleu_20849 [Holothuria leucospilota]	-	-	-	-	-	GO:0005515//protein binding	-
HOLleu_29520	0	0	0	98	16	283	0	0	0	2.23	0.36	6.57	0.001	3.05333	11.5762	0.000443492	0.0371774	--	KAJ8029969.1 hypothetical protein HOLleu_29520 [Holothuria leucospilota]	-	-	-	-	-	-	-
HOLleu_23408	0	0	0	121	31	47	0	0	0	2.86	0.72	1.13	0.001	1.57	10.6165	0.000466243	0.0387645	--	KAJ8033235.1 hypothetical protein HOLleu_23408 [Holothuria leucospilota]	-	-	-	-	GO:0005634//nucleus	GO:0003677//DNA binding	-
HOLleu_11166	434	979	240	391	146	42	35.69	13.12	17.9	4.16	1.52	0.46	22.2367	2.04667	-3.44159	0.000466947	0.0387645	--	KAJ8043871.1 THAP domain-containing protein 11 [Holothuria leucospilota]	-	-	-	-	-	GO:0003677//DNA binding;GO:0004803//transposase activity	GO:0006313//transposition, DNA-mediated
HOLleu_25281	70	138	57	66	78	32	9.97	3.2	7.36	1.22	1.4	0.6	6.84333	1.07333	-2.6726	0.000467176	0.0387645	THAP9	KAJ8031916.1 DNA transposase THAP9 [Holothuria leucospilota]	-	-	-	-	GO:0005575//cellular_component;GO:0005576//extracellular region;GO:0005615//extracellular space;GO:0005622//intracellular anatomical structure;GO:0005737//cytoplasm;GO:0012505//endomembrane system;GO:0030141//secretory granule;GO:0030424//axon;GO:0031012//extracellular matrix;GO:0031045//dense core granule;GO:0031410//cytoplasmic vesicle;GO:0031982//vesicle;GO:0042995//cell projection;GO:0043005/…	GO:0003674//molecular_function;GO:0005102//signaling receptor binding;GO:0005125//cytokine activity;GO:0005126//cytokine receptor binding;GO:0005160//transforming growth factor beta receptor binding;GO:0005488//binding;GO:0005515//protein binding;GO:0005539//glycosaminoglycan binding;GO:0008083//growth factor activity;GO:0008201//heparin binding;GO:0030545//signaling receptor regulator activity;G…	GO:0000003//reproduction;GO:0000122//negative regulation of transcription by RNA polymerase II;GO:0000578//embryonic axis specification;GO:0000902//cell morphogenesis;GO:0000904//cell morphogenesis involved in differentiation;GO:0001101//response to acid chemical;GO:0001501//skeletal system development;GO:0001503//ossification;GO:0001505//regulation of neurotransmitter levels;GO:0001649//osteobla…
ignaling;GO:0099537//trans-synaptic signaling;GO:0104004//cellular response to environmental stimulus;GO:0120035//regulation of plasma membrane bounded cell projection organization;GO:0120036//plasma membrane bounded cell projection organization;GO:0120039//plasma membrane bounded cell projection morphogenesis;GO:1900006//positive regulation of dendrite development;GO:1900104//regulation of hyalu…
HOLleu_21661	3935	5048	3757	2025	4287	1243	750.68	156.9	649.95	49.98	103.36	31.25	519.177	61.53	-3.07686	0.000493093	0.0407768	--	KAJ8034707.1 hypothetical protein HOLleu_21661 [Holothuria leucospilota]	-	-	-	-	GO:0016020//membrane	-	-
HOLleu_03882	0	0	0	71	35	40	0	0	0	1.84	0.89	1.06	0.001	1.26333	10.303	0.000498324	0.0410706	G2E3	KAJ8050615.1 G2/M phase-specific E3 ubiquitin-protein ligase [Holothuria leucospilota]	-	-	-	-	GO:0000785//chromatin;GO:0005575//cellular_component;GO:0005622//intracellular anatomical structure;GO:0005634//nucleus;GO:0005654//nucleoplasm;GO:0005694//chromosome;GO:0005737//cytoplasm;GO:0005829//cytosol;GO:0005929//cilium;GO:0031974//membrane-enclosed lumen;GO:0031981//nuclear lumen;GO:0042995//cell projection;GO:0043226//organelle;GO:0043227//membrane-bounded organelle;GO:0043228//non-memb…	GO:0004842//ubiquitin-protein transferase activity;GO:0005515//protein binding	GO:0006355//regulation of transcription, DNA-templated;GO:0008150//biological_process;GO:0009889//regulation of biosynthetic process;GO:0009891//positive regulation of biosynthetic process;GO:0009893//positive regulation of metabolic process;GO:0010468//regulation of gene expression;GO:0010556//regulation of macromolecule biosynthetic process;GO:0010557//positive regulation of macromolecule biosy…
MSTRG.21260	0	0	0	17	88	218	0	0	0	0.76	3.82	9.87	0.001	4.81667	12.2338	0.000507475	0.0416845	--	-	-	-	-	-	-	-	-
HOLleu_10864	18	14	15	5	5	0	6.09	0.77	4.6	0.22	0.21	0	3.82	0.143333	-4.73613	0.000522967	0.0427095	harbi1	KAJ8043667.1 Protein ALP1-like [Holothuria leucospilota]	-	-	-	-	-	GO:0003677//DNA binding;GO:0004803//transposase activity	GO:0006313//transposition, DNA-mediated
HOLleu_23164	0	0	0	78	38	35	0	0	0	2.18	1.04	1	0.001	1.40667	10.4581	0.00052459	0.0427095	LEC	KAJ8033041.1 Lectin [Holothuria leucospilota]	-	-	-	-	-	-	-
MSTRG.4340	0	0	0	34	73	36	0	0	0	1.5	3.15	1.62	0.001	2.09	11.0293	0.000525189	0.0427095	ANGPTL1	KAJ8049910.1 Fibrinogen-like protein A [Holothuria leucospilota]	-	-	-	-	GO:0001527//microfibril;GO:0005575//cellular_component;GO:0005576//extracellular region;GO:0031012//extracellular matrix;GO:0071953//elastic fiber;GO:0099080//supramolecular complex;GO:0099081//supramolecular polymer;GO:0099512//supramolecular fiber	-	GO:0007155//cell adhesion;GO:0008150//biological_process;GO:0009314//response to radiation;GO:0009411//response to UV;GO:0009416//response to light stimulus;GO:0009628//response to abiotic stimulus;GO:0009650//UV protection;GO:0009987//cellular process;GO:0010224//response to UV-B;GO:0010712//regulation of collagen metabolic process;GO:0016043//cellular component organization;GO:0019222//regulati…
MSTRG.42195	0	0	0	53	21	382	0	0	0	2.54	0.98	18.64	0.001	7.38667	12.8507	0.000533066	0.0430641	--	-	-	-	-	-	GO:0008537//proteasome activator complex;GO:0016471//vacuolar proton-transporting V-type ATPase complex;GO:0016592//mediator complex	GO:0003712//transcription coregulator activity;GO:0046961//proton-transporting ATPase activity, rotational mechanism	GO:0006357//regulation of transcription by RNA polymerase II;GO:0044660//viral release by cytolysis via pore formation in host cell membrane;GO:1902600//proton transmembrane transport
HOLleu_17633	0	0	0	5	344	280	0	0	0	0.12	7.81	6.62	0.001	4.85	12.2438	0.000533638	0.0430641	--	KAJ8036954.1 hypothetical protein HOLleu_17633 [Holothuria leucospilota]	-	-	-	-	-	-	-
HOLleu_26049	19	19	4	6040	131	1699	9.13	1.49	1.74	375.53	7.96	107.58	4.12	163.69	5.31218	0.000534827	0.0430641	PGLYRP1	KAJ8032505.1 Peptidoglycan recognition protein [Holothuria leucospilota]	Organismal Systems	Immune system	ko04624//Toll and Imd signaling pathway	K01446	GO:0005575//cellular_component;GO:0005576//extracellular region	GO:0003674//molecular_function;GO:0003824//catalytic activity;GO:0004040//amidase activity;GO:0005488//binding;GO:0005515//protein binding;GO:0005539//glycosaminoglycan binding;GO:0008270//zinc ion binding;GO:0008745//N-acetylmuramoyl-L-alanine amidase activity;GO:0016787//hydrolase activity;GO:0016810//hydrolase activity, acting on carbon-nitrogen (but not peptide) bonds;GO:0016811//hydrolase ac…	GO:0000270//peptidoglycan metabolic process;GO:0002376//immune system process;GO:0002682//regulation of immune system process;GO:0002683//negative regulation of immune system process;GO:0002831//regulation of response to biotic stimulus;GO:0002832//negative regulation of response to biotic stimulus;GO:0006022//aminoglycan metabolic process;GO:0006026//aminoglycan catabolic process;GO:0006027//gly…
HOLleu_41436	12	2	8	2	1	1	4.73	0.13	2.86	0.1	0.05	0.05	2.57333	0.0666667	-5.27053	0.000536877	0.0430789	Trak1	KAJ8019735.1 Trafficking kinesin-binding protein 1 [Holothuria leucospilota]	-	-	-	-	GO:0000323//lytic vacuole;GO:0005575//cellular_component;GO:0005622//intracellular anatomical structure;GO:0005634//nucleus;GO:0005737//cytoplasm;GO:0005739//mitochondrion;GO:0005764//lysosome;GO:0005768//endosome;GO:0005769//early endosome;GO:0005770//late endosome;GO:0005773//vacuole;GO:0005776//autophagosome;GO:0005783//endoplasmic reticulum;GO:0005813//centrosome;GO:0005814//centriole;GO:0005…	GO:0003674//molecular_function;GO:0005102//signaling receptor binding;GO:0005488//binding;GO:0005515//protein binding;GO:0008092//cytoskeletal protein binding;GO:0019838//growth factor binding;GO:0019894//kinesin binding;GO:0019899//enzyme binding;GO:0019904//protein domain specific binding;GO:0030911//TPR domain binding;GO:0042802//identical protein binding;GO:0043121//neurotrophin binding;GO:00…	GO:0000902//cell morphogenesis;GO:0000904//cell morphogenesis involved in differentiation;GO:0006355//regulation of transcription, DNA-templated;GO:0006357//regulation of transcription by RNA polymerase II;GO:0006464//cellular protein modification process;GO:0006486//protein glycosylation;GO:0006493//protein O-linked glycosylation;GO:0006605//protein targeting;GO:0006807//nitrogen compound metabo…
HOLleu_37624	0	13	0	2563	20	331	0	0.39	0	60.74	0.46	7.99	0.13	23.0633	7.47095	0.000539739	0.0430789	--	KAJ8022660.1 hypothetical protein HOLleu_37624 [Holothuria leucospilota]	-	-	-	-	-	-	-
HOLleu_33862	0	27	0	567	286	420	0	0.76	0	12.62	6.22	9.52	0.253333	9.45333	5.22171	0.000540291	0.0430789	--	KAJ8026115.1 hypothetical protein HOLleu_33862 [Holothuria leucospilota]	-	-	-	-	-	-	-
HOLleu_23846	0	0	0	25	75	57	0	0	0	0.55	1.62	1.28	0.001	1.15	10.1674	0.000554188	0.0440436	ANGPTL1	KAJ8033560.1 Fibrinogen-like protein A [Holothuria leucospilota]	-	-	-	-	-	-	-
HOLleu_43957	0	0	0	10	182	190	0	0	0	0.4	7.17	7.81	0.001	5.12667	12.3238	0.000561092	0.0444479	--	KAJ8018193.1 hypothetical protein HOLleu_43957 [Holothuria leucospilota]	-	-	-	-	-	-	-
HOLleu_44920	0	0	0	53	28	80	0	0	0	2.18	1.12	3.35	0.001	2.21667	11.1142	0.000566473	0.0445352	--	KAJ8017573.1 hypothetical protein HOLleu_44920 [Holothuria leucospilota]	-	-	-	-	-	GO:0003674//molecular_function;GO:0003676//nucleic acid binding;GO:0003677//DNA binding;GO:0005488//binding;GO:0043167//ion binding;GO:0043169//cation binding;GO:0046872//metal ion binding;GO:0097159//organic cyclic compound binding;GO:1901363//heterocyclic compound binding	GO:0006139//nucleobase-containing compound metabolic process;GO:0006259//DNA metabolic process;GO:0006260//DNA replication;GO:0006281//DNA repair;GO:0006725//cellular aromatic compound metabolic process;GO:0006807//nitrogen compound metabolic process;GO:0006950//response to stress;GO:0006974//cellular response to DNA damage stimulus;GO:0008150//biological_process;GO:0008152//metabolic process;GO:…
HOLleu_41199	0	0	0	46	98	26	0	0	0	0.3	0.62	0.17	0.001	0.363333	8.50515	0.00056749	0.0445352	pol	KAJ8019557.1 hypothetical protein HOLleu_41199 [Holothuria leucospilota]	-	-	-	-	-	-	GO:0015074//DNA integration
HOLleu_17289	0	0	0	6	560	136	0	0	0	0.07	6.24	1.58	0.001	2.63	11.3608	0.000567652	0.0445352	A2ML1	KAJ8039538.1 Alpha-2-macroglobulin-like protein 1 [Holothuria leucospilota]	-	-	-	-	GO:0005575//cellular_component;GO:0005576//extracellular region;GO:0005615//extracellular space;GO:0005622//intracellular anatomical structure;GO:0005737//cytoplasm;GO:0005829//cytosol;GO:0012505//endomembrane system;GO:0030141//secretory granule;GO:0031091//platelet alpha granule;GO:0031093//platelet alpha granule lumen;GO:0031410//cytoplasmic vesicle;GO:0031974//membrane-enclosed lumen;GO:00319…	GO:0002020//protease binding;GO:0003674//molecular_function;GO:0004857//enzyme inhibitor activity;GO:0004866//endopeptidase inhibitor activity;GO:0004867//serine-type endopeptidase inhibitor activity;GO:0005096//GTPase activator activity;GO:0005102//signaling receptor binding;GO:0005488//binding;GO:0005515//protein binding;GO:0008047//enzyme activator activity;GO:0019838//growth factor binding;GO…	GO:0000003//reproduction;GO:0001101//response to acid chemical;GO:0001553//luteinization;GO:0001868//regulation of complement activation, lectin pathway;GO:0001869//negative regulation of complement activation, lectin pathway;GO:0002376//immune system process;GO:0002437//inflammatory response to antigenic stimulus;GO:0002438//acute inflammatory response to antigenic stimulus;GO:0002526//acute inf…
HOLleu_23029	0	29	0	215	437	1622	0	0.65	0	3.85	7.64	29.58	0.216667	13.69	5.9815	0.000571336	0.0446811	fibcd1	KAJ8032936.1 Tenascin-R [Holothuria leucospilota]	-	-	-	-	GO:0005575//cellular_component;GO:0005576//extracellular region;GO:0005581//collagen trimer;GO:0005622//intracellular anatomical structure;GO:0005737//cytoplasm;GO:0005886//plasma membrane;GO:0009897//external side of plasma membrane;GO:0009986//cell surface;GO:0012505//endomembrane system;GO:0016020//membrane;GO:0019897//extrinsic component of plasma membrane;GO:0019898//extrinsic component of m…	GO:0001664//G protein-coupled receptor binding;GO:0003674//molecular_function;GO:0003823//antigen binding;GO:0003824//catalytic activity;GO:0004175//endopeptidase activity;GO:0004252//serine-type endopeptidase activity;GO:0005102//signaling receptor binding;GO:0005488//binding;GO:0005515//protein binding;GO:0008233//peptidase activity;GO:0008236//serine-type peptidase activity;GO:0016787//hydrola…	GO:0001775//cell activation;GO:0001817//regulation of cytokine production;GO:0001819//positive regulation of cytokine production;GO:0001867//complement activation, lectin pathway;GO:0002218//activation of innate immune response;GO:0002220//innate immune response activating cell surface receptor signaling pathway;GO:0002221//pattern recognition receptor signaling pathway;GO:0002252//immune effecto…
HOLleu_29770	0	0	0	63	106	21	0	0	0	1.17	1.93	0.4	0.001	1.16667	10.1882	0.000573961	0.0447433	--	KAJ8027732.1 hypothetical protein HOLleu_29770 [Holothuria leucospilota]	-	-	-	-	-	-	-
HOLleu_13073	62	0	39	0	0	0	3.51	0	2	0	0	0	1.83667	0.001	-10.8429	0.000584049	0.0453852	pol	KAJ8042091.1 hypothetical protein HOLleu_13073 [Holothuria leucospilota]	-	-	-	-	-	GO:0003676//nucleic acid binding;GO:0008270//zinc ion binding	GO:0015074//DNA integration
HOLleu_34675	1986	0	1734	20	113	57	493.9	0	391.06	0.64	3.55	1.87	294.987	2.02	-7.19015	0.000594953	0.0460863	ARDA	KAJ8024698.1 Actin, plasmodial isoform [Holothuria leucospilota]	-	-	-	-	-	-	-
HOLleu_33744	7111	7928	3835	5258	4488	3434	2601.81	472.59	1272.44	248.92	207.54	165.56	1448.95	207.34	-2.80493	0.000601928	0.0464795	MXD1	KAJ8026017.1 Max-interacting protein 1 [Holothuria leucospilota]	-	-	-	-	GO:0000228//nuclear chromosome;GO:0000785//chromatin;GO:0005575//cellular_component;GO:0005622//intracellular anatomical structure;GO:0005634//nucleus;GO:0005654//nucleoplasm;GO:0005667//transcription regulator complex;GO:0005694//chromosome;GO:0005730//nucleolus;GO:0005737//cytoplasm;GO:0005739//mitochondrion;GO:0005829//cytosol;GO:0005876//spindle microtubule;GO:0031974//membrane-enclosed lumen…	GO:0000976//transcription cis-regulatory region binding;GO:0000977//RNA polymerase II transcription regulatory region sequence-specific DNA binding;GO:0000978//RNA polymerase II cis-regulatory region sequence-specific DNA binding;GO:0000981//DNA-binding transcription factor activity, RNA polymerase II-specific;GO:0000987//cis-regulatory region sequence-specific DNA binding;GO:0001067//transcripti…	GO:0000122//negative regulation of transcription by RNA polymerase II;GO:0006139//nucleobase-containing compound metabolic process;GO:0006351//transcription, DNA-templated;GO:0006355//regulation of transcription, DNA-templated;GO:0006357//regulation of transcription by RNA polymerase II;GO:0006725//cellular aromatic compound metabolic process;GO:0006807//nitrogen compound metabolic process;GO:000…
HOLleu_38455	0	15	0	850	23	1215	0	0.17	0	7.53	0.2	10.96	0.0566667	6.23	6.78059	0.000616061	0.0474212	SLC22A6	KAJ8021297.1 Solute carrier family 22 member 3 [Holothuria leucospilota]	Human Diseases	Cancers	ko05231//Choline metabolism in cancer	K08202	GO:0016020//membrane	GO:0022857//transmembrane transporter activity	GO:0055085//transmembrane transport
HOLleu_12150	0	0	0	363	15	65	0	0	0	11.17	0.45	2.04	0.001	4.55333	12.1527	0.000628357	0.0481532	ECI2	KAJ8041352.1 Enoyl-CoA delta isomerase 2, mitochondrial [Holothuria leucospilota]	Cellular Processes;Metabolism	Transport and catabolism;Lipid metabolism	ko04146//Peroxisome;ko00071//Fatty acid degradation	K13239;K13239	GO:0005575//cellular_component;GO:0005622//intracellular anatomical structure;GO:0005634//nucleus;GO:0005654//nucleoplasm;GO:0005737//cytoplasm;GO:0005739//mitochondrion;GO:0005777//peroxisome;GO:0005782//peroxisomal matrix;GO:0005829//cytosol;GO:0031907//microbody lumen;GO:0031974//membrane-enclosed lumen;GO:0031981//nuclear lumen;GO:0042579//microbody;GO:0043226//organelle;GO:0043227//membrane-…	GO:0000062//fatty-acyl-CoA binding;GO:0000166//nucleotide binding;GO:0003674//molecular_function;GO:0003824//catalytic activity;GO:0004165//dodecenoyl-CoA delta-isomerase activity;GO:0005102//signaling receptor binding;GO:0005488//binding;GO:0005515//protein binding;GO:0016853//isomerase activity;GO:0016860//intramolecular oxidoreductase activity;GO:0016863//intramolecular oxidoreductase activity…	GO:0006082//organic acid metabolic process;GO:0006605//protein targeting;GO:0006625//protein targeting to peroxisome;GO:0006629//lipid metabolic process;GO:0006631//fatty acid metabolic process;GO:0006635//fatty acid beta-oxidation;GO:0006810//transport;GO:0006886//intracellular protein transport;GO:0006950//response to stress;GO:0006952//defense response;GO:0006996//organelle organization;GO:000…
HOLleu_18216	295	438	236	197	332	189	46.53	11.26	33.75	4.02	6.62	3.93	30.5133	4.85667	-2.6514	0.000629505	0.0481532	Syt17	KAJ8037408.1 Synaptotagmin-17 [Holothuria leucospilota]	-	-	-	-	GO:0005575//cellular_component;GO:0005622//intracellular anatomical structure;GO:0005737//cytoplasm;GO:0005794//Golgi apparatus;GO:0005802//trans-Golgi network;GO:0005886//plasma membrane;GO:0012505//endomembrane system;GO:0016020//membrane;GO:0031984//organelle subcompartment;GO:0043226//organelle;GO:0043227//membrane-bounded organelle;GO:0043229//intracellular organelle;GO:0043231//intracellula…	GO:0000149//SNARE binding;GO:0003674//molecular_function;GO:0005488//binding;GO:0005509//calcium ion binding;GO:0005515//protein binding;GO:0005543//phospholipid binding;GO:0005544//calcium-dependent phospholipid binding;GO:0008289//lipid binding;GO:0019905//syntaxin binding;GO:0030276//clathrin binding;GO:0043167//ion binding;GO:0043168//anion binding;GO:0043169//cation binding;GO:0046872//metal…	GO:0001505//regulation of neurotransmitter levels;GO:0001558//regulation of cell growth;GO:0006810//transport;GO:0006836//neurotransmitter transport;GO:0006887//exocytosis;GO:0006906//vesicle fusion;GO:0006996//organelle organization;GO:0007154//cell communication;GO:0007267//cell-cell signaling;GO:0007268//chemical synaptic transmission;GO:0007269//neurotransmitter secretion;GO:0007275//multicel…
HOLleu_44114	0	0	0	71	31	41	0	0	0	2.19	0.93	1.29	0.001	1.47	10.5216	0.000633548	0.0482066	--	KAJ8018087.1 hypothetical protein HOLleu_44114 [Holothuria leucospilota]	-	-	-	-	-	-	-
HOLleu_33428	64	186	99	81	106	37	16.77	7.94	23.53	2.75	3.51	1.28	16.08	2.51333	-2.67759	0.000634141	0.0482066	--	KAJ8025779.1 hypothetical protein HOLleu_33428 [Holothuria leucospilota]	-	-	-	-	-	-	-
HOLleu_18391	8	50	5	466	264	234	0.88	0.9	0.5	6.62	3.67	3.39	0.76	4.56	2.58496	0.000636577	0.0482419	--	KAJ8037552.1 hypothetical protein HOLleu_18391 [Holothuria leucospilota]	-	-	-	-	-	-	-
HOLleu_33416	988	633	708	316	736	307	237.38	24.78	154.26	9.82	22.35	9.72	138.807	13.9633	-3.31336	0.000646768	0.048863	--	KAJ8025771.1 hypothetical protein HOLleu_33416 [Holothuria leucospilota]	-	-	-	-	GO:0005577//fibrinogen complex;GO:0005823//central plaque of spindle pole body;GO:0039679//viral occlusion body	GO:0005102//signaling receptor binding;GO:0005200//structural constituent of cytoskeleton	GO:0006606//protein import into nucleus;GO:0019069//viral capsid assembly;GO:0030168//platelet activation;GO:0030474//spindle pole body duplication;GO:0051258//protein polymerization
HOLleu_22803	0	8	0	164	166	88	0	0.18	0	2.95	2.91	1.61	0.06	2.49	5.37504	0.000653316	0.0492058	--	KAJ8032760.1 Zinc finger protein 14 [Holothuria leucospilota]	-	-	-	-	-	-	-
HOLleu_26221	75	17	36	12	29	5	61.55	2.27	26.79	1.27	3.01	0.54	30.2033	1.60667	-4.23257	0.000656306	0.0492793	--	KAJ8032645.1 hypothetical protein HOLleu_26221 [Holothuria leucospilota]	-	-	-	-	-	-	-
HOLleu_26339	0	11	0	32	695	499	0	0.22	0	0.52	10.95	8.2	0.0733333	6.55667	6.48235	0.00065962	0.0493767	fut-6	KAJ8032721.1 Alpha-(1,3)-fucosyltransferase 4 [Holothuria leucospilota]	Metabolism	Glycan biosynthesis and metabolism	ko00513//Various types of N-glycan biosynthesis	K00753	GO:0000139//Golgi membrane;GO:0005575//cellular_component;GO:0005622//intracellular anatomical structure;GO:0005737//cytoplasm;GO:0005794//Golgi apparatus;GO:0005795//Golgi stack;GO:0005797//Golgi medial cisterna;GO:0009986//cell surface;GO:0012505//endomembrane system;GO:0016020//membrane;GO:0016021//integral component of membrane;GO:0031090//organelle membrane;GO:0031224//intrinsic component of…	GO:0003674//molecular_function;GO:0003824//catalytic activity;GO:0004553//hydrolase activity, hydrolyzing O-glycosyl compounds;GO:0004560//alpha-L-fucosidase activity;GO:0008417//fucosyltransferase activity;GO:0015928//fucosidase activity;GO:0016740//transferase activity;GO:0016757//glycosyltransferase activity;GO:0016758//hexosyltransferase activity;GO:0016787//hydrolase activity;GO:0016798//hyd…	GO:0005975//carbohydrate metabolic process;GO:0005996//monosaccharide metabolic process;GO:0006004//fucose metabolic process;GO:0006464//cellular protein modification process;GO:0006486//protein glycosylation;GO:0006807//nitrogen compound metabolic process;GO:0007275//multicellular organism development;GO:0007399//nervous system development;GO:0008150//biological_process;GO:0008152//metabolic pro…
HOLleu_14676	354	624	265	374	363	251	24.77	7.11	16.82	3.39	3.21	2.31	16.2333	2.97	-2.45042	0.0006622	0.0494187	NAGLU	KAJ8040396.1 Alpha-N-acetylglucosaminidase [Holothuria leucospilota]	Cellular Processes;Metabolism	Transport and catabolism;Glycan biosynthesis and metabolism	ko04142//Lysosome;ko00531//Glycosaminoglycan degradation	K01205;K01205	GO:0000323//lytic vacuole;GO:0005575//cellular_component;GO:0005576//extracellular region;GO:0005615//extracellular space;GO:0005622//intracellular anatomical structure;GO:0005737//cytoplasm;GO:0005764//lysosome;GO:0005773//vacuole;GO:0005775//vacuolar lumen;GO:0031974//membrane-enclosed lumen;GO:0031982//vesicle;GO:0043202//lysosomal lumen;GO:0043226//organelle;GO:0043227//membrane-bounded organ…	GO:0003674//molecular_function;GO:0003824//catalytic activity;GO:0004553//hydrolase activity, hydrolyzing O-glycosyl compounds;GO:0004561//alpha-N-acetylglucosaminidase activity;GO:0015929//hexosaminidase activity;GO:0016787//hydrolase activity;GO:0016798//hydrolase activity, acting on glycosyl bonds	GO:0001654//eye development;GO:0001754//eye photoreceptor cell differentiation;GO:0006022//aminoglycan metabolic process;GO:0006026//aminoglycan catabolic process;GO:0006027//glycosaminoglycan catabolic process;GO:0006807//nitrogen compound metabolic process;GO:0006996//organelle organization;GO:0007033//vacuole organization;GO:0007040//lysosome organization;GO:0007275//multicellular organism dev…

## Sheet: Table S7
Table S7. Antisense effect of lncRNA-mRNA pairs
lncRNA	mRNA	Symbol	Description	KEGG_A_class	KEGG_B_class	Pathway	K_ID	GO Component	GO Function	GO Process
MSTRG.1052.1	HOLleu_00719	--	KAJ8048411.1 hypothetical protein HOLleu_00719 [Holothuria leucospilota]	-	-	-	-	GO:0005737//cytoplasm	GO:0003677//DNA binding;GO:0003700//DNA-binding transcription factor activity;GO:0046872//metal ion binding	GO:0006355//regulation of transcription, DNA-templated;GO:0006357//regulation of transcription by RNA polymerase II;GO:0043093//FtsZ-dependent cytokinesis;GO:0090529//cell septum assembly
MSTRG.1063.1	HOLleu_00723	--	KAJ8048414.1 hypothetical protein HOLleu_00723 [Holothuria leucospilota]	-	-	-	-	-	-	-
MSTRG.1063.1	HOLleu_00724	--	KAJ8048415.1 hypothetical protein HOLleu_00724 [Holothuria leucospilota]	-	-	-	-	-	-	-
MSTRG.10960.1	HOLleu_07606	--	KAJ8044762.1 hypothetical protein HOLleu_07606 [Holothuria leucospilota]	-	-	-	-	-	-	-
MSTRG.1125.1	MSTRG.1124	--	KAJ8018943.1 hypothetical protein HOLleu_42783 [Holothuria leucospilota]	-	-	-	-	-	-	-
MSTRG.1193.1	HOLleu_00802	--	KAJ8048473.1 hypothetical protein HOLleu_00802 [Holothuria leucospilota]	-	-	-	-	-	-	-
MSTRG.1195.1	HOLleu_00802	--	KAJ8048473.1 hypothetical protein HOLleu_00802 [Holothuria leucospilota]	-	-	-	-	-	-	-
MSTRG.13114.1	HOLleu_09041	--	KAJ8045922.1 hypothetical protein HOLleu_09041 [Holothuria leucospilota]	-	-	-	-	-	-	-
MSTRG.13558.1	HOLleu_09367	--	KAJ8042582.1 hypothetical protein HOLleu_09367 [Holothuria leucospilota]	-	-	-	-	-	GO:0000166//nucleotide binding;GO:0003677//DNA binding;GO:0003887//DNA-directed DNA polymerase activity;GO:0004519//endonuclease activity	GO:0006260//DNA replication;GO:0006298//mismatch repair
MSTRG.13581.3	HOLleu_09389	--	KAJ8042598.1 hypothetical protein HOLleu_09389 [Holothuria leucospilota]	-	-	-	-	-	-	-
MSTRG.13602.1	HOLleu_09400	--	KAJ8042607.1 hypothetical protein HOLleu_09400 [Holothuria leucospilota]	-	-	-	-	-	-	-
MSTRG.13768.1	HOLleu_09529	--	KAJ8042706.1 hypothetical protein HOLleu_09529 [Holothuria leucospilota]	-	-	-	-	-	-	-
MSTRG.1413.3	HOLleu_00949	--	KAJ8048583.1 hypothetical protein HOLleu_00949 [Holothuria leucospilota]	-	-	-	-	-	GO:0038023//signaling receptor activity	-
MSTRG.14164.1	HOLleu_09798	--	KAJ8042914.1 hypothetical protein HOLleu_09798 [Holothuria leucospilota]	-	-	-	-	-	-	-
MSTRG.14165.1	HOLleu_09798	--	KAJ8042914.1 hypothetical protein HOLleu_09798 [Holothuria leucospilota]	-	-	-	-	-	-	-
MSTRG.14169.1	HOLleu_09799	--	KAJ8042915.1 hypothetical protein HOLleu_09799 [Holothuria leucospilota]	-	-	-	-	-	-	-
MSTRG.14265.1	HOLleu_09866	SEC14L2	KAJ8042966.1 SEC14-like protein 2 [Holothuria leucospilota]	-	-	-	-	GO:0005575//cellular_component;GO:0005622//intracellular anatomical structure;GO:0005634//nucleus;GO:0005737//cytoplasm;GO:0005829//cytosol;GO:0043226//organelle;GO:0043227//membrane-bounded organelle;GO:0043229//intracellular organelle;GO:0043231//intracellular membrane-bounded organelle	GO:0003674//molecular_function;GO:0003824//catalytic activity;GO:0005488//binding;GO:0005543//phospholipid binding;GO:0008047//enzyme activator activity;GO:0008289//lipid binding;GO:0008431//vitamin E binding;GO:0016740//transferase activity;GO:0016765//transferase activity, transferring alkyl or aryl (other than methyl) groups;GO:0019842//vitamin binding;GO:0030234//enzyme regulator activity;GO:…	GO:0006139//nucleobase-containing compound metabolic process;GO:0006351//transcription, DNA-templated;GO:0006355//regulation of transcription, DNA-templated;GO:0006725//cellular aromatic compound metabolic process;GO:0006807//nitrogen compound metabolic process;GO:0008150//biological_process;GO:0008152//metabolic process;GO:0009058//biosynthetic process;GO:0009059//macromolecule biosynthetic proc…
MSTRG.1456.1	HOLleu_00984	--	KAJ8048607.1 Histone-lysine N-methyltransferase set-1 [Holothuria leucospilota]	Metabolism	Amino acid metabolism	ko00310//Lysine degradation	K11428	GO:0005634//nucleus	GO:0003677//DNA binding;GO:0004097//catechol oxidase activity;GO:0005515//protein binding;GO:0008270//zinc ion binding;GO:0031151//histone methyltransferase activity (H3-K79 specific);GO:0046872//metal ion binding	GO:0006355//regulation of transcription, DNA-templated
MSTRG.14664.1	HOLleu_10158	--	KAJ8043179.1 hypothetical protein HOLleu_10158 [Holothuria leucospilota]	-	-	-	-	-	-	-
MSTRG.14790.2	HOLleu_10230	--	KAJ8043233.1 hypothetical protein HOLleu_10230 [Holothuria leucospilota]	-	-	-	-	-	-	GO:0015074//DNA integration
MSTRG.15043.1	HOLleu_10406	--	KAJ8043355.1 hypothetical protein HOLleu_10406 [Holothuria leucospilota]	-	-	-	-	-	-	-
MSTRG.15048.1	HOLleu_10405	--	KAJ8043354.1 hypothetical protein HOLleu_10405 [Holothuria leucospilota]	-	-	-	-	-	-	-
MSTRG.15328.1	HOLleu_10543	--	KAJ8043457.1 hypothetical protein HOLleu_10543 [Holothuria leucospilota]	-	-	-	-	-	-	GO:0015074//DNA integration
MSTRG.1539.1	HOLleu_01027	--	KAJ8048636.1 hypothetical protein HOLleu_01027 [Holothuria leucospilota]	-	-	-	-	GO:0005575//cellular_component;GO:0005622//intracellular anatomical structure;GO:0005737//cytoplasm;GO:0005739//mitochondrion;GO:0005740//mitochondrial envelope;GO:0005743//mitochondrial inner membrane;GO:0005783//endoplasmic reticulum;GO:0012505//endomembrane system;GO:0016020//membrane;GO:0016021//integral component of membrane;GO:0019866//organelle inner membrane;GO:0031090//organelle membrane…	GO:0000166//nucleotide binding;GO:0003674//molecular_function;GO:0003824//catalytic activity;GO:0005215//transporter activity;GO:0005488//binding;GO:0005524//ATP binding;GO:0015399//primary active transmembrane transporter activity;GO:0016462//pyrophosphatase activity;GO:0016787//hydrolase activity;GO:0016817//hydrolase activity, acting on acid anhydrides;GO:0016818//hydrolase activity, acting on…	GO:0006810//transport;GO:0006935//chemotaxis;GO:0008150//biological_process;GO:0009605//response to external stimulus;GO:0009892//negative regulation of metabolic process;GO:0009987//cellular process;GO:0010468//regulation of gene expression;GO:0010605//negative regulation of macromolecule metabolic process;GO:0010608//posttranscriptional regulation of gene expression;GO:0010629//negative regulat…
MSTRG.15591.1	HOLleu_10725	clz9	KAJ8043572.1 Jerky protein-like-like [Holothuria leucospilota]	-	-	-	-	-	GO:0003676//nucleic acid binding;GO:0003677//DNA binding	-
MSTRG.15719.1	HOLleu_10814	--	KAJ8043630.1 hypothetical protein HOLleu_10814 [Holothuria leucospilota]	Genetic Information Processing	Replication and repair	ko03410//Base excision repair	K10800	-	-	-
MSTRG.15748.1	HOLleu_10823	--	KAJ8043637.1 hypothetical protein HOLleu_10823 [Holothuria leucospilota]	-	-	-	-	-	-	-
MSTRG.15771.1	HOLleu_10832	--	KAJ8043643.1 Tigger transposable element-derived protein 2 [Holothuria leucospilota]	-	-	-	-	-	GO:0003676//nucleic acid binding;GO:0003677//DNA binding	-
MSTRG.15867.1	HOLleu_10911	--	KAJ8043704.1 hypothetical protein HOLleu_10911 [Holothuria leucospilota]	-	-	-	-	GO:0005575//cellular_component;GO:0005622//intracellular anatomical structure;GO:0005634//nucleus;GO:0005654//nucleoplasm;GO:0005667//transcription regulator complex;GO:0005737//cytoplasm;GO:0005813//centrosome;GO:0005815//microtubule organizing center;GO:0005829//cytosol;GO:0005856//cytoskeleton;GO:0015630//microtubule cytoskeleton;GO:0016604//nuclear body;GO:0016605//PML body;GO:0016607//nuclea…	GO:0000166//nucleotide binding;GO:0003674//molecular_function;GO:0003712//transcription coregulator activity;GO:0003713//transcription coactivator activity;GO:0003714//transcription corepressor activity;GO:0003824//catalytic activity;GO:0004672//protein kinase activity;GO:0004674//protein serine/threonine kinase activity;GO:0005488//binding;GO:0005515//protein binding;GO:0005524//ATP binding;GO:0…	GO:0000045//autophagosome assembly;GO:0000122//negative regulation of transcription by RNA polymerase II;GO:0001654//eye development;GO:0001666//response to hypoxia;GO:0001932//regulation of protein phosphorylation;GO:0001933//negative regulation of protein phosphorylation;GO:0001934//positive regulation of protein phosphorylation;GO:0001959//regulation of cytokine-mediated signaling pathway;GO:0…
MSTRG.15867.1	HOLleu_10913	--	KAJ8043706.1 hypothetical protein HOLleu_10913 [Holothuria leucospilota]	-	-	-	-	GO:0005575//cellular_component;GO:0005622//intracellular anatomical structure;GO:0005634//nucleus;GO:0005654//nucleoplasm;GO:0005667//transcription regulator complex;GO:0005737//cytoplasm;GO:0005813//centrosome;GO:0005815//microtubule organizing center;GO:0005829//cytosol;GO:0005856//cytoskeleton;GO:0015630//microtubule cytoskeleton;GO:0016604//nuclear body;GO:0016605//PML body;GO:0016607//nuclea…	GO:0000166//nucleotide binding;GO:0003674//molecular_function;GO:0003712//transcription coregulator activity;GO:0003713//transcription coactivator activity;GO:0003714//transcription corepressor activity;GO:0003824//catalytic activity;GO:0004672//protein kinase activity;GO:0004674//protein serine/threonine kinase activity;GO:0005488//binding;GO:0005515//protein binding;GO:0005524//ATP binding;GO:0…	GO:0000045//autophagosome assembly;GO:0000122//negative regulation of transcription by RNA polymerase II;GO:0001654//eye development;GO:0001666//response to hypoxia;GO:0001932//regulation of protein phosphorylation;GO:0001933//negative regulation of protein phosphorylation;GO:0001934//positive regulation of protein phosphorylation;GO:0001959//regulation of cytokine-mediated signaling pathway;GO:0…
MSTRG.15867.2	HOLleu_10911	--	KAJ8043704.1 hypothetical protein HOLleu_10911 [Holothuria leucospilota]	-	-	-	-	GO:0005575//cellular_component;GO:0005622//intracellular anatomical structure;GO:0005634//nucleus;GO:0005654//nucleoplasm;GO:0005667//transcription regulator complex;GO:0005737//cytoplasm;GO:0005813//centrosome;GO:0005815//microtubule organizing center;GO:0005829//cytosol;GO:0005856//cytoskeleton;GO:0015630//microtubule cytoskeleton;GO:0016604//nuclear body;GO:0016605//PML body;GO:0016607//nuclea…	GO:0000166//nucleotide binding;GO:0003674//molecular_function;GO:0003712//transcription coregulator activity;GO:0003713//transcription coactivator activity;GO:0003714//transcription corepressor activity;GO:0003824//catalytic activity;GO:0004672//protein kinase activity;GO:0004674//protein serine/threonine kinase activity;GO:0005488//binding;GO:0005515//protein binding;GO:0005524//ATP binding;GO:0…	GO:0000045//autophagosome assembly;GO:0000122//negative regulation of transcription by RNA polymerase II;GO:0001654//eye development;GO:0001666//response to hypoxia;GO:0001932//regulation of protein phosphorylation;GO:0001933//negative regulation of protein phosphorylation;GO:0001934//positive regulation of protein phosphorylation;GO:0001959//regulation of cytokine-mediated signaling pathway;GO:0…
MSTRG.15867.2	HOLleu_10913	--	KAJ8043706.1 hypothetical protein HOLleu_10913 [Holothuria leucospilota]	-	-	-	-	GO:0005575//cellular_component;GO:0005622//intracellular anatomical structure;GO:0005634//nucleus;GO:0005654//nucleoplasm;GO:0005667//transcription regulator complex;GO:0005737//cytoplasm;GO:0005813//centrosome;GO:0005815//microtubule organizing center;GO:0005829//cytosol;GO:0005856//cytoskeleton;GO:0015630//microtubule cytoskeleton;GO:0016604//nuclear body;GO:0016605//PML body;GO:0016607//nuclea…	GO:0000166//nucleotide binding;GO:0003674//molecular_function;GO:0003712//transcription coregulator activity;GO:0003713//transcription coactivator activity;GO:0003714//transcription corepressor activity;GO:0003824//catalytic activity;GO:0004672//protein kinase activity;GO:0004674//protein serine/threonine kinase activity;GO:0005488//binding;GO:0005515//protein binding;GO:0005524//ATP binding;GO:0…	GO:0000045//autophagosome assembly;GO:0000122//negative regulation of transcription by RNA polymerase II;GO:0001654//eye development;GO:0001666//response to hypoxia;GO:0001932//regulation of protein phosphorylation;GO:0001933//negative regulation of protein phosphorylation;GO:0001934//positive regulation of protein phosphorylation;GO:0001959//regulation of cytokine-mediated signaling pathway;GO:0…
MSTRG.1598.1	HOLleu_01048	--	KAJ8048650.1 Zinc finger CCHC domain-containing protein 3 [Holothuria leucospilota]	-	-	-	-	-	GO:0003676//nucleic acid binding;GO:0008270//zinc ion binding	-
MSTRG.17313.1	HOLleu_11899	Ano10	KAJ8041161.1 Anoctamin-10 [Holothuria leucospilota]	-	-	-	-	GO:0005575//cellular_component;GO:0005622//intracellular anatomical structure;GO:0005634//nucleus;GO:0005635//nuclear envelope;GO:0005640//nuclear outer membrane;GO:0005737//cytoplasm;GO:0005783//endoplasmic reticulum;GO:0005819//spindle;GO:0005856//cytoskeleton;GO:0005886//plasma membrane;GO:0005938//cell cortex;GO:0012505//endomembrane system;GO:0015630//microtubule cytoskeleton;GO:0016020//mem…	GO:0003674//molecular_function;GO:0004252//serine-type endopeptidase activity;GO:0005215//transporter activity;GO:0005216//ion channel activity;GO:0005227//calcium activated cation channel activity;GO:0005229//intracellular calcium activated chloride channel activity;GO:0005253//anion channel activity;GO:0005254//chloride channel activity;GO:0005261//cation channel activity;GO:0008324//cation tra…	GO:0000003//reproduction;GO:0000212//meiotic spindle organization;GO:0000226//microtubule cytoskeleton organization;GO:0000280//nuclear division;GO:0006810//transport;GO:0006811//ion transport;GO:0006812//cation transport;GO:0006820//anion transport;GO:0006821//chloride transport;GO:0006996//organelle organization;GO:0007010//cytoskeleton organization;GO:0007017//microtubule-based process;GO:0007…
MSTRG.17313.5	HOLleu_11899	Ano10	KAJ8041161.1 Anoctamin-10 [Holothuria leucospilota]	-	-	-	-	GO:0005575//cellular_component;GO:0005622//intracellular anatomical structure;GO:0005634//nucleus;GO:0005635//nuclear envelope;GO:0005640//nuclear outer membrane;GO:0005737//cytoplasm;GO:0005783//endoplasmic reticulum;GO:0005819//spindle;GO:0005856//cytoskeleton;GO:0005886//plasma membrane;GO:0005938//cell cortex;GO:0012505//endomembrane system;GO:0015630//microtubule cytoskeleton;GO:0016020//mem…	GO:0003674//molecular_function;GO:0004252//serine-type endopeptidase activity;GO:0005215//transporter activity;GO:0005216//ion channel activity;GO:0005227//calcium activated cation channel activity;GO:0005229//intracellular calcium activated chloride channel activity;GO:0005253//anion channel activity;GO:0005254//chloride channel activity;GO:0005261//cation channel activity;GO:0008324//cation tra…	GO:0000003//reproduction;GO:0000212//meiotic spindle organization;GO:0000226//microtubule cytoskeleton organization;GO:0000280//nuclear division;GO:0006810//transport;GO:0006811//ion transport;GO:0006812//cation transport;GO:0006820//anion transport;GO:0006821//chloride transport;GO:0006996//organelle organization;GO:0007010//cytoskeleton organization;GO:0007017//microtubule-based process;GO:0007…
MSTRG.17313.6	HOLleu_11899	Ano10	KAJ8041161.1 Anoctamin-10 [Holothuria leucospilota]	-	-	-	-	GO:0005575//cellular_component;GO:0005622//intracellular anatomical structure;GO:0005634//nucleus;GO:0005635//nuclear envelope;GO:0005640//nuclear outer membrane;GO:0005737//cytoplasm;GO:0005783//endoplasmic reticulum;GO:0005819//spindle;GO:0005856//cytoskeleton;GO:0005886//plasma membrane;GO:0005938//cell cortex;GO:0012505//endomembrane system;GO:0015630//microtubule cytoskeleton;GO:0016020//mem…	GO:0003674//molecular_function;GO:0004252//serine-type endopeptidase activity;GO:0005215//transporter activity;GO:0005216//ion channel activity;GO:0005227//calcium activated cation channel activity;GO:0005229//intracellular calcium activated chloride channel activity;GO:0005253//anion channel activity;GO:0005254//chloride channel activity;GO:0005261//cation channel activity;GO:0008324//cation tra…	GO:0000003//reproduction;GO:0000212//meiotic spindle organization;GO:0000226//microtubule cytoskeleton organization;GO:0000280//nuclear division;GO:0006810//transport;GO:0006811//ion transport;GO:0006812//cation transport;GO:0006820//anion transport;GO:0006821//chloride transport;GO:0006996//organelle organization;GO:0007010//cytoskeleton organization;GO:0007017//microtubule-based process;GO:0007…
MSTRG.17714.1	HOLleu_12187	Adcy2	KAJ8041385.1 Adenylate cyclase type 2 [Holothuria leucospilota]	Environmental Information Processing;Organismal Systems;Metabolism;Organismal Systems;Cellular Processes;Environmental Information Processing;Organismal Systems;Cellular Processes;Organismal Systems;Organismal Systems	Signal transduction;Circulatory system;Nucleotide metabolism;Circulatory system;Cell growth and death;Signal transduction;Endocrine system;Cellular community - eukaryotes;Endocrine system;Endocrine system	ko04020//Calcium signaling pathway;ko04270//Vascular smooth muscle contraction;ko00230//Purine metabolism;ko04261//Adrenergic signaling in cardiomyocytes;ko04114//Oocyte meiosis;ko04371//Apelin signaling pathway;ko04912//GnRH signaling pathway;ko04540//Gap junction;ko04914//Progesterone-mediated oocyte maturation;ko04916//Melanogenesis	K08042;K08042;K08042;K08042;K08042;K08042;K08042;K08042;K08042;K08042	GO:0005575//cellular_component;GO:0005622//intracellular anatomical structure;GO:0005737//cytoplasm;GO:0005829//cytosol;GO:0005886//plasma membrane;GO:0005887//integral component of plasma membrane;GO:0008074//guanylate cyclase complex, soluble;GO:0016020//membrane;GO:0016021//integral component of membrane;GO:0030425//dendrite;GO:0031224//intrinsic component of membrane;GO:0031226//intrinsic com…	GO:0000166//nucleotide binding;GO:0000287//magnesium ion binding;GO:0003674//molecular_function;GO:0003824//catalytic activity;GO:0004016//adenylate cyclase activity;GO:0004383//guanylate cyclase activity;GO:0005080//protein kinase C binding;GO:0005488//binding;GO:0005515//protein binding;GO:0005524//ATP binding;GO:0008179//adenylate cyclase binding;GO:0009975//cyclase activity;GO:0016829//lyase …	GO:0000003//reproduction;GO:0001817//regulation of cytokine production;GO:0001818//negative regulation of cytokine production;GO:0002119//nematode larval development;GO:0002164//larval development;GO:0002165//instar larval or pupal development;GO:0002682//regulation of immune system process;GO:0002819//regulation of adaptive immune response;GO:0003008//system process;GO:0003014//renal system proc…
MSTRG.17832.1	HOLleu_12282	Rttn	KAJ8041459.1 Rotatin [Holothuria leucospilota]	-	-	-	-	GO:0005575//cellular_component;GO:0005622//intracellular anatomical structure;GO:0005737//cytoplasm;GO:0005813//centrosome;GO:0005814//centriole;GO:0005815//microtubule organizing center;GO:0005856//cytoskeleton;GO:0005929//cilium;GO:0015630//microtubule cytoskeleton;GO:0016020//membrane;GO:0016021//integral component of membrane;GO:0031224//intrinsic component of membrane;GO:0036064//ciliary bas…	-	GO:0000226//microtubule cytoskeleton organization;GO:0006996//organelle organization;GO:0007010//cytoskeleton organization;GO:0007017//microtubule-based process;GO:0007049//cell cycle;GO:0007098//centrosome cycle;GO:0007099//centriole replication;GO:0007275//multicellular organism development;GO:0007368//determination of left/right symmetry;GO:0007389//pattern specification process;GO:0008150//bi…
MSTRG.17894.1	HOLleu_12325	--	KAJ8041495.1 hypothetical protein HOLleu_12325 [Holothuria leucospilota]	-	-	-	-	-	GO:0003674//molecular_function;GO:0003676//nucleic acid binding;GO:0005488//binding;GO:0008270//zinc ion binding;GO:0097159//organic cyclic compound binding;GO:1901363//heterocyclic compound binding	GO:0006139//nucleobase-containing compound metabolic process;GO:0006259//DNA metabolic process;GO:0006725//cellular aromatic compound metabolic process;GO:0006807//nitrogen compound metabolic process;GO:0008150//biological_process;GO:0008152//metabolic process;GO:0009987//cellular process;GO:0015074//DNA integration;GO:0034641//cellular nitrogen compound metabolic process;GO:0043170//macromolecul…
MSTRG.17897.1	HOLleu_12326	--	KAJ8041496.1 hypothetical protein HOLleu_12326 [Holothuria leucospilota]	-	-	-	-	GO:0005576//extracellular region	GO:0050840//extracellular matrix binding	-
MSTRG.1796.1	HOLleu_01182	PIF1	KAJ8048747.1 ATP-dependent DNA helicase PIF1 [Holothuria leucospilota]	-	-	-	-	-	GO:0003677//DNA binding;GO:0003678//DNA helicase activity;GO:0003723//RNA binding;GO:0003724//RNA helicase activity;GO:0004386//helicase activity;GO:0005524//ATP binding;GO:0016787//hydrolase activity;GO:0016887//ATP hydrolysis activity	GO:0000723//telomere maintenance;GO:0006281//DNA repair
MSTRG.1798.1	HOLleu_01182	PIF1	KAJ8048747.1 ATP-dependent DNA helicase PIF1 [Holothuria leucospilota]	-	-	-	-	-	GO:0003677//DNA binding;GO:0003678//DNA helicase activity;GO:0003723//RNA binding;GO:0003724//RNA helicase activity;GO:0004386//helicase activity;GO:0005524//ATP binding;GO:0016787//hydrolase activity;GO:0016887//ATP hydrolysis activity	GO:0000723//telomere maintenance;GO:0006281//DNA repair
MSTRG.18483.1	HOLleu_12691	ATP2C1	KAJ8041784.1 Calcium-transporting ATPase type 2C member 1 [Holothuria leucospilota]	-	-	-	-	GO:0000139//Golgi membrane;GO:0005575//cellular_component;GO:0005622//intracellular anatomical structure;GO:0005737//cytoplasm;GO:0005777//peroxisome;GO:0005783//endoplasmic reticulum;GO:0005789//endoplasmic reticulum membrane;GO:0005794//Golgi apparatus;GO:0005795//Golgi stack;GO:0005802//trans-Golgi network;GO:0005886//plasma membrane;GO:0009898//cytoplasmic side of plasma membrane;GO:0012505//…	GO:0000166//nucleotide binding;GO:0003674//molecular_function;GO:0003824//catalytic activity;GO:0005215//transporter activity;GO:0005384//manganese ion transmembrane transporter activity;GO:0005388//P-type calcium transporter activity;GO:0005488//binding;GO:0005509//calcium ion binding;GO:0005524//ATP binding;GO:0008324//cation transmembrane transporter activity;GO:0015075//ion transmembrane tran…	GO:0000041//transition metal ion transport;GO:0006810//transport;GO:0006811//ion transport;GO:0006812//cation transport;GO:0006816//calcium ion transport;GO:0006828//manganese ion transport;GO:0006873//cellular ion homeostasis;GO:0006874//cellular calcium ion homeostasis;GO:0006875//cellular metal ion homeostasis;GO:0006914//autophagy;GO:0006950//response to stress;GO:0006979//response to oxidati…
MSTRG.18663.3	HOLleu_12805	--	KAJ8041881.1 hypothetical protein HOLleu_12805 [Holothuria leucospilota]	-	-	-	-	-	-	-
MSTRG.18733.1	HOLleu_12857	--	KAJ8041921.1 hypothetical protein HOLleu_12857 [Holothuria leucospilota]	-	-	-	-	-	-	GO:0015074//DNA integration
MSTRG.18991.1	HOLleu_13034	CFDP1	KAJ8042063.1 Craniofacial development protein 1 [Holothuria leucospilota]	-	-	-	-	GO:0000228//nuclear chromosome;GO:0000775//chromosome, centromeric region;GO:0000776//kinetochore;GO:0000779//condensed chromosome, centromeric region;GO:0000785//chromatin;GO:0000793//condensed chromosome;GO:0000812//Swr1 complex;GO:0005575//cellular_component;GO:0005576//extracellular region;GO:0005604//basement membrane;GO:0005622//intracellular anatomical structure;GO:0005634//nucleus;GO:0005…	GO:0003674//molecular_function;GO:0005488//binding;GO:0005515//protein binding;GO:0008092//cytoskeletal protein binding;GO:0019894//kinesin binding	GO:0000003//reproduction;GO:0000070//mitotic sister chromatid segregation;GO:0000278//mitotic cell cycle;GO:0000280//nuclear division;GO:0000819//sister chromatid segregation;GO:0006139//nucleobase-containing compound metabolic process;GO:0006323//DNA packaging;GO:0006325//chromatin organization;GO:0006338//chromatin remodeling;GO:0006351//transcription, DNA-templated;GO:0006355//regulation of tr…
MSTRG.19383.1	HOLleu_13292	--	KAJ8042273.1 hypothetical protein HOLleu_13292 [Holothuria leucospilota]	-	-	-	-	-	-	-
MSTRG.19383.2	HOLleu_13292	--	KAJ8042273.1 hypothetical protein HOLleu_13292 [Holothuria leucospilota]	-	-	-	-	-	-	-
MSTRG.19383.3	HOLleu_13292	--	KAJ8042273.1 hypothetical protein HOLleu_13292 [Holothuria leucospilota]	-	-	-	-	-	-	-
MSTRG.19465.1	HOLleu_13340	--	KAJ8042317.1 hypothetical protein HOLleu_13340 [Holothuria leucospilota]	-	-	-	-	-	-	-
MSTRG.19661.2	HOLleu_13464	--	KAJ8042415.1 hypothetical protein HOLleu_13464 [Holothuria leucospilota]	Human Diseases	Infectious diseases	ko05168//Herpes simplex infection	K09228	-	GO:0003676//nucleic acid binding;GO:0003677//DNA binding	-
MSTRG.19661.2	HOLleu_13465	--	KAJ8042416.1 hypothetical protein HOLleu_13465 [Holothuria leucospilota]	-	-	-	-	-	GO:0003676//nucleic acid binding;GO:0003677//DNA binding	-
MSTRG.19849.1	HOLleu_13566	--	KAJ8042497.1 hypothetical protein HOLleu_13566 [Holothuria leucospilota]	-	-	-	-	-	-	GO:0015074//DNA integration
MSTRG.1986.2	HOLleu_01268	--	KAJ8048802.1 hypothetical protein HOLleu_01268 [Holothuria leucospilota]	-	-	-	-	-	-	-
MSTRG.1988.1	HOLleu_01268	--	KAJ8048802.1 hypothetical protein HOLleu_01268 [Holothuria leucospilota]	-	-	-	-	-	-	-
MSTRG.20095.1	HOLleu_13747	--	KAJ8039669.1 PHD finger protein 24 [Holothuria leucospilota]	-	-	-	-	GO:0005576//extracellular region	GO:0003674//molecular_function;GO:0005488//binding;GO:0005509//calcium ion binding;GO:0005515//protein binding;GO:0043167//ion binding;GO:0043169//cation binding;GO:0046872//metal ion binding	GO:0003008//system process;GO:0007154//cell communication;GO:0007165//signal transduction;GO:0007186//G protein-coupled receptor signaling pathway;GO:0007214//gamma-aminobutyric acid signaling pathway;GO:0007600//sensory perception;GO:0008150//biological_process;GO:0008277//regulation of G protein-coupled receptor signaling pathway;GO:0009581//detection of external stimulus;GO:0009582//detection …
MSTRG.2018.1	HOLleu_01287	--	KAJ8048816.1 hypothetical protein HOLleu_01287 [Holothuria leucospilota]	-	-	-	-	-	-	-
MSTRG.2018.1	HOLleu_01288	--	KAJ8048817.1 hypothetical protein HOLleu_01288 [Holothuria leucospilota]	-	-	-	-	-	-	-
MSTRG.2018.1	HOLleu_01289	--	KAJ8048818.1 hypothetical protein HOLleu_01289 [Holothuria leucospilota]	Cellular Processes;Cellular Processes	Transport and catabolism;Cell growth and death	ko04144//Endocytosis;ko04217//Necroptosis	K12196;K12196	-	GO:0003723//RNA binding;GO:0003724//RNA helicase activity;GO:0005524//ATP binding;GO:0016887//ATP hydrolysis activity	GO:0019073//viral DNA genome packaging
MSTRG.2018.1	HOLleu_01290	--	KAJ8048819.1 hypothetical protein HOLleu_01290 [Holothuria leucospilota]	-	-	-	-	-	-	-
MSTRG.2018.1	HOLleu_01291	--	KAJ8048820.1 hypothetical protein HOLleu_01291 [Holothuria leucospilota]	-	-	-	-	GO:0005575//cellular_component;GO:0005622//intracellular anatomical structure;GO:0005737//cytoplasm;GO:0005739//mitochondrion;GO:0005740//mitochondrial envelope;GO:0005743//mitochondrial inner membrane;GO:0005746//mitochondrial respirasome;GO:0005747//mitochondrial respiratory chain complex I;GO:0016020//membrane;GO:0016021//integral component of membrane;GO:0019866//organelle inner membrane;GO:0…	GO:0003674//molecular_function;GO:0003824//catalytic activity;GO:0016491//oxidoreductase activity	GO:0006996//organelle organization;GO:0007005//mitochondrion organization;GO:0008150//biological_process;GO:0008152//metabolic process;GO:0009987//cellular process;GO:0010257//NADH dehydrogenase complex assembly;GO:0016043//cellular component organization;GO:0022607//cellular component assembly;GO:0032981//mitochondrial respiratory chain complex I assembly;GO:0033108//mitochondrial respiratory ch…
MSTRG.2018.1	HOLleu_01292	--	KAJ8048821.1 hypothetical protein HOLleu_01292 [Holothuria leucospilota]	-	-	-	-	GO:0005634//nucleus;GO:0031011//Ino80 complex	GO:0003677//DNA binding	GO:0006338//chromatin remodeling
MSTRG.2018.2	HOLleu_01287	--	KAJ8048816.1 hypothetical protein HOLleu_01287 [Holothuria leucospilota]	-	-	-	-	-	-	-
MSTRG.2018.2	HOLleu_01288	--	KAJ8048817.1 hypothetical protein HOLleu_01288 [Holothuria leucospilota]	-	-	-	-	-	-	-
MSTRG.2018.2	HOLleu_01289	--	KAJ8048818.1 hypothetical protein HOLleu_01289 [Holothuria leucospilota]	Cellular Processes;Cellular Processes	Transport and catabolism;Cell growth and death	ko04144//Endocytosis;ko04217//Necroptosis	K12196;K12196	-	GO:0003723//RNA binding;GO:0003724//RNA helicase activity;GO:0005524//ATP binding;GO:0016887//ATP hydrolysis activity	GO:0019073//viral DNA genome packaging
MSTRG.2018.2	HOLleu_01290	--	KAJ8048819.1 hypothetical protein HOLleu_01290 [Holothuria leucospilota]	-	-	-	-	-	-	-
MSTRG.2018.2	HOLleu_01292	--	KAJ8048821.1 hypothetical protein HOLleu_01292 [Holothuria leucospilota]	-	-	-	-	GO:0005634//nucleus;GO:0031011//Ino80 complex	GO:0003677//DNA binding	GO:0006338//chromatin remodeling
MSTRG.2018.2	HOLleu_01293	--	KAJ8048822.1 hypothetical protein HOLleu_01293 [Holothuria leucospilota]	-	-	-	-	-	-	-
MSTRG.2018.2	HOLleu_01294	--	KAJ8048823.1 hypothetical protein HOLleu_01294 [Holothuria leucospilota]	-	-	-	-	-	-	-
MSTRG.2018.3	HOLleu_01287	--	KAJ8048816.1 hypothetical protein HOLleu_01287 [Holothuria leucospilota]	-	-	-	-	-	-	-
MSTRG.2018.3	HOLleu_01288	--	KAJ8048817.1 hypothetical protein HOLleu_01288 [Holothuria leucospilota]	-	-	-	-	-	-	-
MSTRG.2018.3	HOLleu_01289	--	KAJ8048818.1 hypothetical protein HOLleu_01289 [Holothuria leucospilota]	Cellular Processes;Cellular Processes	Transport and catabolism;Cell growth and death	ko04144//Endocytosis;ko04217//Necroptosis	K12196;K12196	-	GO:0003723//RNA binding;GO:0003724//RNA helicase activity;GO:0005524//ATP binding;GO:0016887//ATP hydrolysis activity	GO:0019073//viral DNA genome packaging
MSTRG.2018.3	HOLleu_01290	--	KAJ8048819.1 hypothetical protein HOLleu_01290 [Holothuria leucospilota]	-	-	-	-	-	-	-
MSTRG.2018.3	HOLleu_01291	--	KAJ8048820.1 hypothetical protein HOLleu_01291 [Holothuria leucospilota]	-	-	-	-	GO:0005575//cellular_component;GO:0005622//intracellular anatomical structure;GO:0005737//cytoplasm;GO:0005739//mitochondrion;GO:0005740//mitochondrial envelope;GO:0005743//mitochondrial inner membrane;GO:0005746//mitochondrial respirasome;GO:0005747//mitochondrial respiratory chain complex I;GO:0016020//membrane;GO:0016021//integral component of membrane;GO:0019866//organelle inner membrane;GO:0…	GO:0003674//molecular_function;GO:0003824//catalytic activity;GO:0016491//oxidoreductase activity	GO:0006996//organelle organization;GO:0007005//mitochondrion organization;GO:0008150//biological_process;GO:0008152//metabolic process;GO:0009987//cellular process;GO:0010257//NADH dehydrogenase complex assembly;GO:0016043//cellular component organization;GO:0022607//cellular component assembly;GO:0032981//mitochondrial respiratory chain complex I assembly;GO:0033108//mitochondrial respiratory ch…
MSTRG.2018.3	HOLleu_01292	--	KAJ8048821.1 hypothetical protein HOLleu_01292 [Holothuria leucospilota]	-	-	-	-	GO:0005634//nucleus;GO:0031011//Ino80 complex	GO:0003677//DNA binding	GO:0006338//chromatin remodeling
MSTRG.2018.4	HOLleu_01292	--	KAJ8048821.1 hypothetical protein HOLleu_01292 [Holothuria leucospilota]	-	-	-	-	GO:0005634//nucleus;GO:0031011//Ino80 complex	GO:0003677//DNA binding	GO:0006338//chromatin remodeling
MSTRG.2018.4	HOLleu_01293	--	KAJ8048822.1 hypothetical protein HOLleu_01293 [Holothuria leucospilota]	-	-	-	-	-	-	-
MSTRG.2018.4	HOLleu_01294	--	KAJ8048823.1 hypothetical protein HOLleu_01294 [Holothuria leucospilota]	-	-	-	-	-	-	-
MSTRG.2018.4	HOLleu_01295	--	KAJ8048824.1 hypothetical protein HOLleu_01295 [Holothuria leucospilota]	-	-	-	-	-	-	-
MSTRG.2018.5	HOLleu_01293	--	KAJ8048822.1 hypothetical protein HOLleu_01293 [Holothuria leucospilota]	-	-	-	-	-	-	-
MSTRG.2018.5	HOLleu_01294	--	KAJ8048823.1 hypothetical protein HOLleu_01294 [Holothuria leucospilota]	-	-	-	-	-	-	-
MSTRG.2018.5	HOLleu_01295	--	KAJ8048824.1 hypothetical protein HOLleu_01295 [Holothuria leucospilota]	-	-	-	-	-	-	-
MSTRG.2018.6	HOLleu_01298	--	KAJ8048827.1 hypothetical protein HOLleu_01298 [Holothuria leucospilota]	-	-	-	-	-	-	-
MSTRG.20336.1	HOLleu_13948	--	KAJ8039825.1 hypothetical protein HOLleu_13948 [Holothuria leucospilota]	-	-	-	-	-	-	-
MSTRG.2038.2	HOLleu_01307	--	KAJ8048835.1 hypothetical protein HOLleu_01307 [Holothuria leucospilota]	-	-	-	-	-	-	GO:0015074//DNA integration
MSTRG.2055.1	HOLleu_01319	--	KAJ8048845.1 hypothetical protein HOLleu_01319 [Holothuria leucospilota]	Cellular Processes;Cellular Processes	Transport and catabolism;Cell growth and death	ko04144//Endocytosis;ko04217//Necroptosis	K12196;K12196	GO:0098025//virus tail, baseplate	GO:0003677//DNA binding;GO:0003723//RNA binding;GO:0003724//RNA helicase activity;GO:0005524//ATP binding;GO:0008146//sulfotransferase activity;GO:0016301//kinase activity;GO:0016787//hydrolase activity;GO:0016887//ATP hydrolysis activity	GO:0019073//viral DNA genome packaging
MSTRG.20600.1	HOLleu_14138	--	KAJ8039970.1 hypothetical protein HOLleu_14138 [Holothuria leucospilota]	-	-	-	-	-	-	-
MSTRG.20600.1	HOLleu_14139	--	KAJ8039971.1 hypothetical protein HOLleu_14139 [Holothuria leucospilota]	-	-	-	-	GO:0005575//cellular_component;GO:0005622//intracellular anatomical structure;GO:0005737//cytoplasm;GO:0005829//cytosol	GO:0003674//molecular_function;GO:0003824//catalytic activity;GO:0004842//ubiquitin-protein transferase activity;GO:0016740//transferase activity;GO:0019787//ubiquitin-like protein transferase activity;GO:0061630//ubiquitin protein ligase activity;GO:0061659//ubiquitin-like protein ligase activity;GO:0140096//catalytic activity, acting on a protein	GO:0006464//cellular protein modification process;GO:0006508//proteolysis;GO:0006511//ubiquitin-dependent protein catabolic process;GO:0006807//nitrogen compound metabolic process;GO:0006915//apoptotic process;GO:0008150//biological_process;GO:0008152//metabolic process;GO:0008219//cell death;GO:0009056//catabolic process;GO:0009057//macromolecule catabolic process;GO:0009987//cellular process;GO…
MSTRG.20609.1	HOLleu_14143	pol	KAJ8039974.1 hypothetical protein HOLleu_14143 [Holothuria leucospilota]	-	-	-	-	-	GO:0003676//nucleic acid binding;GO:0008013//beta-catenin binding;GO:0008270//zinc ion binding	GO:0015074//DNA integration
MSTRG.20609.1	HOLleu_14144	pol	KAJ8039975.1 hypothetical protein HOLleu_14144 [Holothuria leucospilota]	-	-	-	-	-	GO:0003676//nucleic acid binding;GO:0008013//beta-catenin binding;GO:0008270//zinc ion binding	GO:0015074//DNA integration
MSTRG.20609.1	HOLleu_14145	pol	KAJ8039976.1 hypothetical protein HOLleu_14145 [Holothuria leucospilota]	-	-	-	-	-	GO:0003676//nucleic acid binding;GO:0008270//zinc ion binding	GO:0015074//DNA integration
MSTRG.20609.2	HOLleu_14144	pol	KAJ8039975.1 hypothetical protein HOLleu_14144 [Holothuria leucospilota]	-	-	-	-	-	GO:0003676//nucleic acid binding;GO:0008013//beta-catenin binding;GO:0008270//zinc ion binding	GO:0015074//DNA integration
MSTRG.20609.2	HOLleu_14145	pol	KAJ8039976.1 hypothetical protein HOLleu_14145 [Holothuria leucospilota]	-	-	-	-	-	GO:0003676//nucleic acid binding;GO:0008270//zinc ion binding	GO:0015074//DNA integration
MSTRG.20640.1	HOLleu_14163	hyi	KAJ8039988.1 putative hydroxypyruvate isomerase [Holothuria leucospilota]	-	-	-	-	-	GO:0003674//molecular_function;GO:0003824//catalytic activity;GO:0008903//hydroxypyruvate isomerase activity;GO:0016853//isomerase activity;GO:0016860//intramolecular oxidoreductase activity;GO:0016861//intramolecular oxidoreductase activity, interconverting aldoses and ketoses	GO:0006081//cellular aldehyde metabolic process;GO:0006082//organic acid metabolic process;GO:0008150//biological_process;GO:0008152//metabolic process;GO:0009987//cellular process;GO:0019752//carboxylic acid metabolic process;GO:0032787//monocarboxylic acid metabolic process;GO:0043436//oxoacid metabolic process;GO:0044237//cellular metabolic process;GO:0044281//small molecule metabolic process;…
MSTRG.21083.1	HOLleu_14460	--	KAJ8040228.1 Histamine N-methyltransferase [Holothuria leucospilota]	Metabolism	Amino acid metabolism	ko00340//Histidine metabolism	K00546	GO:0005575//cellular_component;GO:0005622//intracellular anatomical structure;GO:0005737//cytoplasm;GO:0005829//cytosol;GO:0042995//cell projection;GO:0043005//neuron projection;GO:0120025//plasma membrane bounded cell projection	GO:0003674//molecular_function;GO:0003824//catalytic activity;GO:0008168//methyltransferase activity;GO:0008170//N-methyltransferase activity;GO:0008757//S-adenosylmethionine-dependent methyltransferase activity;GO:0016740//transferase activity;GO:0016741//transferase activity, transferring one-carbon groups;GO:0046539//histamine N-methyltransferase activity;GO:0098603//selenol Se-methyltransfera…	GO:0001505//regulation of neurotransmitter levels;GO:0001692//histamine metabolic process;GO:0001695//histamine catabolic process;GO:0002347//response to tumor cell;GO:0006082//organic acid metabolic process;GO:0006520//cellular amino acid metabolic process;GO:0006547//histidine metabolic process;GO:0006548//histidine catabolic process;GO:0006576//cellular biogenic amine metabolic process;GO:0006…
MSTRG.2111.1	HOLleu_01371	--	KAJ8048876.1 hypothetical protein HOLleu_01371 [Holothuria leucospilota]	-	-	-	-	-	-	-
MSTRG.21174.1	HOLleu_14517	--	KAJ8040277.1 hypothetical protein HOLleu_14517 [Holothuria leucospilota]	-	-	-	-	-	-	-
MSTRG.21378.2	HOLleu_14628	--	KAJ8040363.1 hypothetical protein HOLleu_14628 [Holothuria leucospilota]	Environmental Information Processing	Signal transduction	ko04068//FoxO signaling pathway	K10628	GO:0005634//nucleus	GO:0008270//zinc ion binding	-
MSTRG.21389.1	HOLleu_14642	--	KAJ8040374.1 hypothetical protein HOLleu_14642 [Holothuria leucospilota]	-	-	-	-	-	GO:0003677//DNA binding;GO:0016884//carbon-nitrogen ligase activity, with glutamine as amido-N-donor	GO:0006310//DNA recombination;GO:0015074//DNA integration
MSTRG.22331.1	HOLleu_15257	DMBT1	KAJ8040841.1 Deleted in malignant brain tumors 1 protein [Holothuria leucospilota]	-	-	-	-	GO:0005575//cellular_component;GO:0005576//extracellular region;GO:0005622//intracellular anatomical structure;GO:0005737//cytoplasm;GO:0012505//endomembrane system;GO:0012506//vesicle membrane;GO:0016020//membrane;GO:0019898//extrinsic component of membrane;GO:0030139//endocytic vesicle;GO:0030141//secretory granule;GO:0030659//cytoplasmic vesicle membrane;GO:0030666//endocytic vesicle membrane;…	GO:0001530//lipopolysaccharide binding;GO:0003674//molecular_function;GO:0003676//nucleic acid binding;GO:0003677//DNA binding;GO:0005044//scavenger receptor activity;GO:0005488//binding;GO:0005515//protein binding;GO:0005539//glycosaminoglycan binding;GO:0008289//lipid binding;GO:0016614//oxidoreductase activity, acting on CH-OH group of donors;GO:0019899//enzyme binding;GO:0035375//zymogen bind…	GO:0002218//activation of innate immune response;GO:0002221//pattern recognition receptor signaling pathway;GO:0002252//immune effector process;GO:0002253//activation of immune response;GO:0002376//immune system process;GO:0002682//regulation of immune system process;GO:0002684//positive regulation of immune system process;GO:0002757//immune response-activating signal transduction;GO:0002758//inn…
MSTRG.2269.1	MSTRG.2268	--	KAJ8043486.1 hypothetical protein HOLleu_10590 [Holothuria leucospilota]	-	-	-	-	-	GO:0003676//nucleic acid binding;GO:0004523//RNA-DNA hybrid ribonuclease activity	-
MSTRG.22740.1	HOLleu_15616	Svep1	KAJ8038248.1 Sushi, von Willebrand factor type A, EGF and pentraxin domain-containing protein 1 [Holothuria leucospilota]	-	-	-	-	-	GO:0005509//calcium ion binding	-
MSTRG.22827.1	HOLleu_15679	--	KAJ8038297.1 hypothetical protein HOLleu_15679 [Holothuria leucospilota]	-	-	-	-	-	-	-
MSTRG.22827.2	HOLleu_15679	--	KAJ8038297.1 hypothetical protein HOLleu_15679 [Holothuria leucospilota]	-	-	-	-	-	-	-
MSTRG.22926.1	HOLleu_15772	--	KAJ8038370.1 hypothetical protein HOLleu_15772 [Holothuria leucospilota]	-	-	-	-	-	-	-
MSTRG.2293.1	HOLleu_01501	pif1	KAJ8048973.1 ATP-dependent DNA helicase PIF1 [Holothuria leucospilota]	-	-	-	-	GO:0042597//periplasmic space	GO:0003674//molecular_function;GO:0003678//DNA helicase activity;GO:0003824//catalytic activity;GO:0004386//helicase activity;GO:0004843//thiol-dependent deubiquitinase;GO:0005524//ATP binding;GO:0008233//peptidase activity;GO:0008234//cysteine-type peptidase activity;GO:0016787//hydrolase activity;GO:0016887//ATP hydrolysis activity;GO:0017111//nucleoside-triphosphatase activity;GO:0019783//ubiq…	GO:0000723//telomere maintenance;GO:0006281//DNA repair;GO:0006464//cellular protein modification process;GO:0006508//proteolysis;GO:0006807//nitrogen compound metabolic process;GO:0008150//biological_process;GO:0008152//metabolic process;GO:0009987//cellular process;GO:0016579//protein deubiquitination;GO:0019538//protein metabolic process;GO:0036211//protein modification process;GO:0043170//mac…
MSTRG.2294.1	HOLleu_01501	pif1	KAJ8048973.1 ATP-dependent DNA helicase PIF1 [Holothuria leucospilota]	-	-	-	-	GO:0042597//periplasmic space	GO:0003674//molecular_function;GO:0003678//DNA helicase activity;GO:0003824//catalytic activity;GO:0004386//helicase activity;GO:0004843//thiol-dependent deubiquitinase;GO:0005524//ATP binding;GO:0008233//peptidase activity;GO:0008234//cysteine-type peptidase activity;GO:0016787//hydrolase activity;GO:0016887//ATP hydrolysis activity;GO:0017111//nucleoside-triphosphatase activity;GO:0019783//ubiq…	GO:0000723//telomere maintenance;GO:0006281//DNA repair;GO:0006464//cellular protein modification process;GO:0006508//proteolysis;GO:0006807//nitrogen compound metabolic process;GO:0008150//biological_process;GO:0008152//metabolic process;GO:0009987//cellular process;GO:0016579//protein deubiquitination;GO:0019538//protein metabolic process;GO:0036211//protein modification process;GO:0043170//mac…
MSTRG.23183.1	HOLleu_15915	Mal-B1	KAJ8038478.1 Maltase 1 [Holothuria leucospilota]	-	-	-	-	GO:0005575//cellular_component;GO:0005622//intracellular anatomical structure;GO:0005737//cytoplasm;GO:0005773//vacuole;GO:0005774//vacuolar membrane;GO:0005886//plasma membrane;GO:0005887//integral component of plasma membrane;GO:0005903//brush border;GO:0016020//membrane;GO:0016021//integral component of membrane;GO:0031090//organelle membrane;GO:0031224//intrinsic component of membrane;GO:0031…	GO:0000099//sulfur amino acid transmembrane transporter activity;GO:0003674//molecular_function;GO:0003824//catalytic activity;GO:0004553//hydrolase activity, hydrolyzing O-glycosyl compounds;GO:0004558//alpha-1,4-glucosidase activity;GO:0005215//transporter activity;GO:0005342//organic acid transmembrane transporter activity;GO:0005488//binding;GO:0005515//protein binding;GO:0008509//anion trans…	GO:0000023//maltose metabolic process;GO:0000101//sulfur amino acid transport;GO:0003333//amino acid transmembrane transport;GO:0005975//carbohydrate metabolic process;GO:0005984//disaccharide metabolic process;GO:0006082//organic acid metabolic process;GO:0006520//cellular amino acid metabolic process;GO:0006807//nitrogen compound metabolic process;GO:0006810//transport;GO:0006811//ion transport…
MSTRG.23601.1	HOLleu_16181	--	KAJ8038688.1 hypothetical protein HOLleu_16181 [Holothuria leucospilota]	-	-	-	-	-	-	-
MSTRG.23603.1	HOLleu_16181	--	KAJ8038688.1 hypothetical protein HOLleu_16181 [Holothuria leucospilota]	-	-	-	-	-	-	-
MSTRG.23792.1	HOLleu_16315	--	KAJ8038787.1 hypothetical protein HOLleu_16315 [Holothuria leucospilota]	-	-	-	-	-	-	GO:0015074//DNA integration
MSTRG.23792.1	HOLleu_16316	--	KAJ8038788.1 hypothetical protein HOLleu_16316 [Holothuria leucospilota]	-	-	-	-	-	GO:0000166//nucleotide binding;GO:0003674//molecular_function;GO:0003676//nucleic acid binding;GO:0003677//DNA binding;GO:0003824//catalytic activity;GO:0003887//DNA-directed DNA polymerase activity;GO:0005488//binding;GO:0016740//transferase activity;GO:0016772//transferase activity, transferring phosphorus-containing groups;GO:0016779//nucleotidyltransferase activity;GO:0034061//DNA polymerase …	GO:0006139//nucleobase-containing compound metabolic process;GO:0006259//DNA metabolic process;GO:0006260//DNA replication;GO:0006725//cellular aromatic compound metabolic process;GO:0006807//nitrogen compound metabolic process;GO:0008150//biological_process;GO:0008152//metabolic process;GO:0009058//biosynthetic process;GO:0009059//macromolecule biosynthetic process;GO:0009987//cellular process;G…
MSTRG.24284.3	HOLleu_16611	--	KAJ8039026.1 hypothetical protein HOLleu_16611 [Holothuria leucospilota]	-	-	-	-	-	-	-
MSTRG.24284.3	HOLleu_16612	--	KAJ8039027.1 hypothetical protein HOLleu_16612 [Holothuria leucospilota]	-	-	-	-	-	GO:0003723//RNA binding	-
MSTRG.24284.3	HOLleu_16613	--	KAJ8039028.1 hypothetical protein HOLleu_16613 [Holothuria leucospilota]	-	-	-	-	-	GO:0003676//nucleic acid binding;GO:0008270//zinc ion binding	-
MSTRG.24284.4	HOLleu_16612	--	KAJ8039027.1 hypothetical protein HOLleu_16612 [Holothuria leucospilota]	-	-	-	-	-	GO:0003723//RNA binding	-
MSTRG.24382.1	HOLleu_16692	--	KAJ8039083.1 hypothetical protein HOLleu_16692 [Holothuria leucospilota]	-	-	-	-	-	-	-
MSTRG.24476.1	HOLleu_16741	CNTRL	KAJ8039120.1 Centriolin [Holothuria leucospilota]	-	-	-	-	-	GO:0005515//protein binding	-
MSTRG.24476.2	HOLleu_16741	CNTRL	KAJ8039120.1 Centriolin [Holothuria leucospilota]	-	-	-	-	-	GO:0005515//protein binding	-
MSTRG.24948.1	HOLleu_17055	--	KAJ8039362.1 hypothetical protein HOLleu_17055 [Holothuria leucospilota]	-	-	-	-	-	-	-
MSTRG.25052.1	HOLleu_17136	NMRAL1	KAJ8039422.1 NmrA-like family domain-containing protein 1 [Holothuria leucospilota]	-	-	-	-	-	GO:0003854//3-beta-hydroxy-delta5-steroid dehydrogenase activity;GO:0016616//oxidoreductase activity, acting on the CH-OH group of donors, NAD or NADP as acceptor;GO:0016620//oxidoreductase activity, acting on the aldehyde or oxo group of donors, NAD or NADP as acceptor;GO:0051287//NAD binding	GO:0006694//steroid biosynthetic process;GO:0006813//potassium ion transport
MSTRG.2602.1	MSTRG.2603	--	KAJ8039515.1 hypothetical protein HOLleu_17261 [Holothuria leucospilota]	-	-	-	-	-	GO:0003676//nucleic acid binding;GO:0005515//protein binding;GO:0008270//zinc ion binding	-
MSTRG.26373.1	HOLleu_18063	--	KAJ8037283.1 hypothetical protein HOLleu_18063 [Holothuria leucospilota]	-	-	-	-	-	-	-
MSTRG.26669.1	HOLleu_18246	MMP1	KAJ8037435.1 Matrix metalloproteinase-24 [Holothuria leucospilota]	Organismal Systems	Endocrine system	ko04928//Parathyroid hormone synthesis, secretion and action	K08002	GO:0031012//extracellular matrix	GO:0004222//metalloendopeptidase activity;GO:0008270//zinc ion binding	GO:0006508//proteolysis
MSTRG.2671.1	HOLleu_01709	--	KAJ8049115.1 hypothetical protein HOLleu_01709 [Holothuria leucospilota]	Environmental Information Processing	Signal transduction	ko04068//FoxO signaling pathway	K10628	GO:0005575//cellular_component;GO:0005622//intracellular anatomical structure;GO:0005737//cytoplasm;GO:0005739//mitochondrion;GO:0005740//mitochondrial envelope;GO:0005741//mitochondrial outer membrane;GO:0016020//membrane;GO:0016021//integral component of membrane;GO:0019867//outer membrane;GO:0031090//organelle membrane;GO:0031224//intrinsic component of membrane;GO:0031966//mitochondrial membr…	GO:0003674//molecular_function;GO:0003824//catalytic activity;GO:0008131//primary amine oxidase activity;GO:0016491//oxidoreductase activity;GO:0016638//oxidoreductase activity, acting on the CH-NH2 group of donors;GO:0016641//oxidoreductase activity, acting on the CH-NH2 group of donors, oxygen as acceptor	GO:0001505//regulation of neurotransmitter levels;GO:0006576//cellular biogenic amine metabolic process;GO:0006584//catecholamine metabolic process;GO:0006725//cellular aromatic compound metabolic process;GO:0006807//nitrogen compound metabolic process;GO:0007154//cell communication;GO:0007165//signal transduction;GO:0007166//cell surface receptor signaling pathway;GO:0008150//biological_process;…
MSTRG.26838.1	HOLleu_18345	--	KAJ8037515.1 hypothetical protein HOLleu_18345 [Holothuria leucospilota]	-	-	-	-	-	GO:0003677//DNA binding;GO:0005515//protein binding;GO:0008270//zinc ion binding	GO:0006355//regulation of transcription, DNA-templated
MSTRG.26904.1	HOLleu_18391	--	KAJ8037552.1 hypothetical protein HOLleu_18391 [Holothuria leucospilota]	-	-	-	-	-	-	-
MSTRG.27034.1	MSTRG.27035	--	PIK39527.1 hypothetical protein BSL78_23624 [Apostichopus japonicus]	Environmental Information Processing	Signal transduction	ko04013//MAPK signaling pathway - fly	K20227	-	-	GO:0007160//cell-matrix adhesion
MSTRG.27335.2	HOLleu_18655	Pkd1l2	KAJ8037760.1 Polycystic kidney disease and receptor for egg jelly-related protein [Holothuria leucospilota]	-	-	-	-	GO:0005575//cellular_component;GO:0016020//membrane	GO:0003674//molecular_function;GO:0005215//transporter activity;GO:0005216//ion channel activity;GO:0005261//cation channel activity;GO:0005262//calcium channel activity;GO:0005488//binding;GO:0005509//calcium ion binding;GO:0005515//protein binding;GO:0008324//cation transmembrane transporter activity;GO:0015075//ion transmembrane transporter activity;GO:0015085//calcium ion transmembrane transp…	GO:0003008//system process;GO:0006810//transport;GO:0006811//ion transport;GO:0006812//cation transport;GO:0006816//calcium ion transport;GO:0006950//response to stress;GO:0007600//sensory perception;GO:0008150//biological_process;GO:0009266//response to temperature stimulus;GO:0009409//response to cold;GO:0009581//detection of external stimulus;GO:0009582//detection of abiotic stimulus;GO:000960…
MSTRG.27358.1	HOLleu_18668	USP31	KAJ8037771.1 Ubiquitin carboxyl-terminal hydrolase 43 [Holothuria leucospilota]	-	-	-	-	GO:0005575//cellular_component;GO:0005622//intracellular anatomical structure;GO:0005634//nucleus;GO:0005654//nucleoplasm;GO:0031974//membrane-enclosed lumen;GO:0031981//nuclear lumen;GO:0043226//organelle;GO:0043227//membrane-bounded organelle;GO:0043229//intracellular organelle;GO:0043231//intracellular membrane-bounded organelle;GO:0043233//organelle lumen;GO:0070013//intracellular organelle l…	GO:0003674//molecular_function;GO:0003824//catalytic activity;GO:0003873//6-phosphofructo-2-kinase activity;GO:0004843//thiol-dependent deubiquitinase;GO:0005524//ATP binding;GO:0008233//peptidase activity;GO:0008234//cysteine-type peptidase activity;GO:0016787//hydrolase activity;GO:0019783//ubiquitin-like protein-specific protease activity;GO:0019785//ISG15-specific protease activity;GO:0101005…	GO:0000731//DNA synthesis involved in DNA repair;GO:0006000//fructose metabolic process;GO:0006139//nucleobase-containing compound metabolic process;GO:0006259//DNA metabolic process;GO:0006281//DNA repair;GO:0006301//postreplication repair;GO:0006464//cellular protein modification process;GO:0006508//proteolysis;GO:0006511//ubiquitin-dependent protein catabolic process;GO:0006725//cellular aroma…
MSTRG.27643.1	HOLleu_18852	--	KAJ8037910.1 hypothetical protein HOLleu_18852 [Holothuria leucospilota]	-	-	-	-	-	GO:0003677//DNA binding	GO:0006310//DNA recombination;GO:0015074//DNA integration
MSTRG.27643.1	HOLleu_18853	--	KAJ8037911.1 hypothetical protein HOLleu_18853 [Holothuria leucospilota]	-	-	-	-	-	-	-
MSTRG.27643.1	HOLleu_18854	--	KAJ8037912.1 hypothetical protein HOLleu_18854 [Holothuria leucospilota]	-	-	-	-	-	-	-
MSTRG.27968.1	HOLleu_19095	--	KAJ8038110.1 52 kDa repressor of the inhibitor of the protein kinase [Holothuria leucospilota]	-	-	-	-	-	GO:0046983//protein dimerization activity	-
MSTRG.28006.2	HOLleu_19117	--	KAJ8038130.1 hypothetical protein HOLleu_19117 [Holothuria leucospilota]	-	-	-	-	-	-	-
MSTRG.28156.1	HOLleu_19220	Zeb2	KAJ8035512.1 Zinc finger E-box-binding homeobox 2 [Holothuria leucospilota]	Human Diseases	Cancers	ko05206//MicroRNAs in cancer	K23560	GO:0000228//nuclear chromosome;GO:0000785//chromatin;GO:0005575//cellular_component;GO:0005622//intracellular anatomical structure;GO:0005634//nucleus;GO:0005654//nucleoplasm;GO:0005667//transcription regulator complex;GO:0005694//chromosome;GO:0005730//nucleolus;GO:0005737//cytoplasm;GO:0005829//cytosol;GO:0031974//membrane-enclosed lumen;GO:0031981//nuclear lumen;GO:0032991//protein-containing …	GO:0000976//transcription cis-regulatory region binding;GO:0000977//RNA polymerase II transcription regulatory region sequence-specific DNA binding;GO:0000978//RNA polymerase II cis-regulatory region sequence-specific DNA binding;GO:0000981//DNA-binding transcription factor activity, RNA polymerase II-specific;GO:0000987//cis-regulatory region sequence-specific DNA binding;GO:0001067//transcripti…	GO:0000003//reproduction;GO:0000122//negative regulation of transcription by RNA polymerase II;GO:0000902//cell morphogenesis;GO:0000904//cell morphogenesis involved in differentiation;GO:0001101//response to acid chemical;GO:0001501//skeletal system development;GO:0001558//regulation of cell growth;GO:0001654//eye development;GO:0001655//urogenital system development;GO:0001667//ameboidal-type c…
MSTRG.28791.1	HOLleu_19674	--	KAJ8017794.1 hypothetical protein HOLleu_44565 [Holothuria leucospilota]	-	-	-	-	-	-	-
MSTRG.29452.1	HOLleu_20086	--	KAJ8036187.1 hypothetical protein HOLleu_20086 [Holothuria leucospilota]	-	-	-	-	-	GO:0003676//nucleic acid binding;GO:0004190//aspartic-type endopeptidase activity;GO:0008270//zinc ion binding	GO:0006508//proteolysis;GO:0015074//DNA integration
MSTRG.29456.1	HOLleu_20091	--	KAJ8036192.1 hypothetical protein HOLleu_20091 [Holothuria leucospilota]	-	-	-	-	-	-	-
MSTRG.2948.1	HOLleu_01928	--	KAJ8049255.1 hypothetical protein HOLleu_01928 [Holothuria leucospilota]	-	-	-	-	-	-	-
MSTRG.29579.1	HOLleu_20166	--	KAJ8036249.1 hypothetical protein HOLleu_20166 [Holothuria leucospilota]	-	-	-	-	-	-	-
MSTRG.29859.1	HOLleu_20365	--	KAJ8036404.1 hypothetical protein HOLleu_20365 [Holothuria leucospilota]	-	-	-	-	-	-	-
MSTRG.30038.1	HOLleu_20492	--	KAJ8036494.1 hypothetical protein HOLleu_20492 [Holothuria leucospilota]	-	-	-	-	-	-	-
MSTRG.30038.2	HOLleu_20492	--	KAJ8036494.1 hypothetical protein HOLleu_20492 [Holothuria leucospilota]	-	-	-	-	-	-	-
MSTRG.30038.3	HOLleu_20492	--	KAJ8036494.1 hypothetical protein HOLleu_20492 [Holothuria leucospilota]	-	-	-	-	-	-	-
MSTRG.30422.1	HOLleu_20729	EPHA1	KAJ8036683.1 Tyrosine-protein kinase transmembrane receptor Ror [Holothuria leucospilota]	-	-	-	-	GO:0005575//cellular_component;GO:0005886//plasma membrane;GO:0005887//integral component of plasma membrane;GO:0016020//membrane;GO:0016021//integral component of membrane;GO:0031224//intrinsic component of membrane;GO:0031226//intrinsic component of plasma membrane;GO:0045177//apical part of cell;GO:0071944//cell periphery	GO:0000166//nucleotide binding;GO:0003674//molecular_function;GO:0003824//catalytic activity;GO:0004672//protein kinase activity;GO:0004713//protein tyrosine kinase activity;GO:0005488//binding;GO:0005509//calcium ion binding;GO:0005524//ATP binding;GO:0016301//kinase activity;GO:0016740//transferase activity;GO:0016772//transferase activity, transferring phosphorus-containing groups;GO:0016773//…	GO:0000003//reproduction;GO:0001667//ameboidal-type cell migration;GO:0002064//epithelial cell development;GO:0002065//columnar/cuboidal epithelial cell differentiation;GO:0002066//columnar/cuboidal epithelial cell development;GO:0003006//developmental process involved in reproduction;GO:0006464//cellular protein modification process;GO:0006468//protein phosphorylation;GO:0006793//phosphorus meta…
MSTRG.30466.1	HOLleu_20758	--	KAJ8036706.1 hypothetical protein HOLleu_20758 [Holothuria leucospilota]	-	-	-	-	-	-	GO:0015074//DNA integration
MSTRG.30537.1	HOLleu_20799	CDK6	KAJ8036738.1 Cyclin-dependent kinase 6 [Holothuria leucospilota]	Cellular Processes;Cellular Processes;Cellular Processes	Cell growth and death;Cell growth and death;Cell growth and death	ko04218//Cellular senescence;ko04110//Cell cycle;ko04115//p53 signaling pathway	K02091;K02091;K02091	GO:0000307//cyclin-dependent protein kinase holoenzyme complex;GO:0000785//chromatin;GO:0001726//ruffle;GO:0005575//cellular_component;GO:0005622//intracellular anatomical structure;GO:0005634//nucleus;GO:0005635//nuclear envelope;GO:0005654//nucleoplasm;GO:0005667//transcription regulator complex;GO:0005694//chromosome;GO:0005730//nucleolus;GO:0005737//cytoplasm;GO:0005813//centrosome;GO:0005815…	GO:0000166//nucleotide binding;GO:0003674//molecular_function;GO:0003677//DNA binding;GO:0003700//DNA-binding transcription factor activity;GO:0003824//catalytic activity;GO:0004672//protein kinase activity;GO:0004674//protein serine/threonine kinase activity;GO:0004693//cyclin-dependent protein serine/threonine kinase activity;GO:0005488//binding;GO:0005515//protein binding;GO:0005524//ATP bindi…	GO:0000003//reproduction;GO:0000079//regulation of cyclin-dependent protein serine/threonine kinase activity;GO:0000082//G1/S transition of mitotic cell cycle;GO:0000122//negative regulation of transcription by RNA polymerase II;GO:0000278//mitotic cell cycle;GO:0001101//response to acid chemical;GO:0001558//regulation of cell growth;GO:0001654//eye development;GO:0001775//cell activation;GO:0001…
MSTRG.30552.1	HOLleu_20810	--	KAJ8033011.1 hypothetical protein HOLleu_23126 [Holothuria leucospilota]	-	-	-	-	-	-	-
MSTRG.30643.1	HOLleu_20877	--	KAJ8034156.1 Repetitive proline-rich cell wall protein 2 [Holothuria leucospilota]	-	-	-	-	-	-	-
MSTRG.31162.1	HOLleu_21290	--	KAJ8034446.1 hypothetical protein HOLleu_21290 [Holothuria leucospilota]	-	-	-	-	-	-	-
MSTRG.31197.1	HOLleu_21314	--	KAJ8034463.1 hypothetical protein HOLleu_21314 [Holothuria leucospilota]	-	-	-	-	GO:0005575//cellular_component;GO:0005622//intracellular anatomical structure;GO:0005737//cytoplasm;GO:0005829//cytosol;GO:0005886//plasma membrane;GO:0005887//integral component of plasma membrane;GO:0009986//cell surface;GO:0016020//membrane;GO:0016021//integral component of membrane;GO:0030054//cell junction;GO:0031224//intrinsic component of membrane;GO:0031226//intrinsic component of plasma …	GO:0003674//molecular_function;GO:0004888//transmembrane signaling receptor activity;GO:0005042//netrin receptor activity;GO:0005043//netrin receptor activity involved in chemorepulsion;GO:0005488//binding;GO:0005515//protein binding;GO:0019899//enzyme binding;GO:0019900//kinase binding;GO:0019901//protein kinase binding;GO:0038023//signaling receptor activity;GO:0060089//molecular transducer act…	GO:0000003//reproduction;GO:0000902//cell morphogenesis;GO:0000904//cell morphogenesis involved in differentiation;GO:0001525//angiogenesis;GO:0001558//regulation of cell growth;GO:0001568//blood vessel development;GO:0001667//ameboidal-type cell migration;GO:0001944//vasculature development;GO:0003002//regionalization;GO:0003006//developmental process involved in reproduction;GO:0006915//apoptot…
MSTRG.31398.3	HOLleu_21474	--	KAJ8040828.1 hypothetical protein HOLleu_15241 [Holothuria leucospilota]	-	-	-	-	GO:0000786//nucleosome;GO:0005634//nucleus	GO:0003677//DNA binding	GO:0007283//spermatogenesis
MSTRG.31495.1	HOLleu_21558	--	KAJ8034636.1 hypothetical protein HOLleu_21558 [Holothuria leucospilota]	-	-	-	-	-	-	-
MSTRG.31641.1	HOLleu_21678	--	KAJ8034716.1 hypothetical protein HOLleu_21678 [Holothuria leucospilota]	-	-	-	-	-	-	-
MSTRG.31871.1	HOLleu_21838	--	KAJ8034831.1 hypothetical protein HOLleu_21838 [Holothuria leucospilota]	-	-	-	-	GO:0000786//nucleosome;GO:0005634//nucleus	GO:0003677//DNA binding	GO:0007283//spermatogenesis
MSTRG.32031.1	HOLleu_21931	tmem145	KAJ8034906.1 hypothetical protein HOLleu_21931 [Holothuria leucospilota]	-	-	-	-	GO:0005575//cellular_component;GO:0016020//membrane;GO:0016021//integral component of membrane;GO:0031224//intrinsic component of membrane	-	GO:0007154//cell communication;GO:0007165//signal transduction;GO:0007186//G protein-coupled receptor signaling pathway;GO:0008150//biological_process;GO:0009987//cellular process;GO:0010033//response to organic substance;GO:0019236//response to pheromone;GO:0023052//signaling;GO:0042221//response to chemical;GO:0050789//regulation of biological process;GO:0050794//regulation of cellular process;…
MSTRG.32031.2	HOLleu_21931	tmem145	KAJ8034906.1 hypothetical protein HOLleu_21931 [Holothuria leucospilota]	-	-	-	-	GO:0005575//cellular_component;GO:0016020//membrane;GO:0016021//integral component of membrane;GO:0031224//intrinsic component of membrane	-	GO:0007154//cell communication;GO:0007165//signal transduction;GO:0007186//G protein-coupled receptor signaling pathway;GO:0008150//biological_process;GO:0009987//cellular process;GO:0010033//response to organic substance;GO:0019236//response to pheromone;GO:0023052//signaling;GO:0042221//response to chemical;GO:0050789//regulation of biological process;GO:0050794//regulation of cellular process;…
MSTRG.32289.4	HOLleu_22128	--	KAJ8035046.1 hypothetical protein HOLleu_22128 [Holothuria leucospilota]	-	-	-	-	GO:0005672//transcription factor TFIIA complex	-	GO:0006355//regulation of transcription, DNA-templated;GO:0006367//transcription initiation from RNA polymerase II promoter
MSTRG.32582.1	HOLleu_22398	Ppox	KAJ8035237.1 Protoporphyrinogen oxidase [Holothuria leucospilota]	Metabolism	Metabolism of cofactors and vitamins	ko00860//Porphyrin and chlorophyll metabolism	K00231	GO:0005575//cellular_component;GO:0005622//intracellular anatomical structure;GO:0005737//cytoplasm;GO:0005739//mitochondrion;GO:0005740//mitochondrial envelope;GO:0005743//mitochondrial inner membrane;GO:0005758//mitochondrial intermembrane space;GO:0016020//membrane;GO:0016021//integral component of membrane;GO:0019866//organelle inner membrane;GO:0031090//organelle membrane;GO:0031224//intrins…	GO:0000166//nucleotide binding;GO:0003674//molecular_function;GO:0003824//catalytic activity;GO:0004729//oxygen-dependent protoporphyrinogen oxidase activity;GO:0005488//binding;GO:0016491//oxidoreductase activity;GO:0016627//oxidoreductase activity, acting on the CH-CH group of donors;GO:0016634//oxidoreductase activity, acting on the CH-CH group of donors, oxygen as acceptor;GO:0036094//small m…	GO:0006725//cellular aromatic compound metabolic process;GO:0006778//porphyrin-containing compound metabolic process;GO:0006779//porphyrin-containing compound biosynthetic process;GO:0006782//protoporphyrinogen IX biosynthetic process;GO:0006783//heme biosynthetic process;GO:0006807//nitrogen compound metabolic process;GO:0008150//biological_process;GO:0008152//metabolic process;GO:0009058//biosy…
MSTRG.32831.1	HOLleu_22601	--	KAJ8035385.1 hypothetical protein HOLleu_22601 [Holothuria leucospilota]	-	-	-	-	GO:0000786//nucleosome;GO:0005634//nucleus	GO:0003677//DNA binding	GO:0007283//spermatogenesis
MSTRG.32944.1	HOLleu_22709	--	KAJ8035467.1 hypothetical protein HOLleu_22709 [Holothuria leucospilota]	-	-	-	-	GO:0005765//lysosomal membrane	-	-
MSTRG.32946.1	HOLleu_22711	--	KAJ8035468.1 hypothetical protein HOLleu_22711 [Holothuria leucospilota]	-	-	-	-	-	-	-
MSTRG.33241.1	HOLleu_22916	Ppil3	KAJ8032850.1 Peptidyl-prolyl cis-trans isomerase-like 3 [Holothuria leucospilota]	-	-	-	-	GO:0005575//cellular_component;GO:0005622//intracellular anatomical structure;GO:0005634//nucleus;GO:0005681//spliceosomal complex;GO:0032991//protein-containing complex;GO:0043226//organelle;GO:0043227//membrane-bounded organelle;GO:0043229//intracellular organelle;GO:0043231//intracellular membrane-bounded organelle;GO:0071013//catalytic step 2 spliceosome;GO:1902494//catalytic complex;GO:19909…	GO:0003674//molecular_function;GO:0003755//peptidyl-prolyl cis-trans isomerase activity;GO:0003824//catalytic activity;GO:0016853//isomerase activity;GO:0016859//cis-trans isomerase activity;GO:0140096//catalytic activity, acting on a protein	GO:0000209//protein polyubiquitination;GO:0000375//RNA splicing, via transesterification reactions;GO:0000377//RNA splicing, via transesterification reactions with bulged adenosine as nucleophile;GO:0000398//mRNA splicing, via spliceosome;GO:0000413//protein peptidyl-prolyl isomerization;GO:0006139//nucleobase-containing compound metabolic process;GO:0006396//RNA processing;GO:0006397//mRNA proce…
MSTRG.34038.1	HOLleu_23455	--	KAJ8033272.1 hypothetical protein HOLleu_23455 [Holothuria leucospilota]	-	-	-	-	-	-	-
MSTRG.34168.1	HOLleu_23538	--	KAJ8033332.1 hypothetical protein HOLleu_23538 [Holothuria leucospilota]	-	-	-	-	-	-	-
MSTRG.34181.1	HOLleu_23544	FGL2	KAJ8033339.1 Fibroleukin [Holothuria leucospilota]	-	-	-	-	-	-	-
MSTRG.34318.1	HOLleu_23664	TNR	KAJ8033428.1 Tenascin-R [Holothuria leucospilota]	-	-	-	-	-	GO:0005509//calcium ion binding	-
MSTRG.34318.1	HOLleu_23665	Fcn1	KAJ8033429.1 Ficolin-1 [Holothuria leucospilota]	-	-	-	-	-	-	-
MSTRG.3445.1	HOLleu_02287	--	KAJ8049513.1 BEN domain-containing protein 6 [Holothuria leucospilota]	-	-	-	-	GO:0005575//cellular_component;GO:0005576//extracellular region;GO:0005622//intracellular anatomical structure;GO:0005634//nucleus;GO:0005886//plasma membrane;GO:0016020//membrane;GO:0033179//proton-transporting V-type ATPase, V0 domain;GO:0043226//organelle;GO:0043227//membrane-bounded organelle;GO:0043229//intracellular organelle;GO:0043231//intracellular membrane-bounded organelle	GO:0003674//molecular_function;GO:0003677//DNA binding;GO:0003682//chromatin binding;GO:0003712//transcription coregulator activity;GO:0003714//transcription corepressor activity;GO:0005488//binding;GO:0016788//hydrolase activity, acting on ester bonds;GO:0022857//transmembrane transporter activity;GO:0046961//proton-transporting ATPase activity, rotational mechanism;GO:0140110//transcription reg…	GO:0000077//DNA damage checkpoint signaling;GO:0006139//nucleobase-containing compound metabolic process;GO:0006351//transcription, DNA-templated;GO:0006355//regulation of transcription, DNA-templated;GO:0006357//regulation of transcription by RNA polymerase II;GO:0006725//cellular aromatic compound metabolic process;GO:0006807//nitrogen compound metabolic process;GO:0007275//multicellular organi…
MSTRG.35223.1	HOLleu_24366	Fcn1	KAJ8033968.1 Ficolin-1 [Holothuria leucospilota]	-	-	-	-	-	-	-
MSTRG.35335.2	HOLleu_24470	Fcn1	KAJ8034052.1 Ryncolin-4 [Holothuria leucospilota]	-	-	-	-	GO:0005575//cellular_component;GO:0005576//extracellular region;GO:0009986//cell surface;GO:0016020//membrane;GO:0031012//extracellular matrix;GO:0045121//membrane raft;GO:0062023//collagen-containing extracellular matrix;GO:0072534//perineuronal net;GO:0098857//membrane microdomain	GO:0003674//molecular_function;GO:0005102//signaling receptor binding;GO:0005178//integrin binding;GO:0005488//binding;GO:0005515//protein binding;GO:0008289//lipid binding;GO:0044877//protein-containing complex binding;GO:0046625//sphingolipid binding;GO:0050839//cell adhesion molecule binding	GO:0000902//cell morphogenesis;GO:0000904//cell morphogenesis involved in differentiation;GO:0001558//regulation of cell growth;GO:0003008//system process;GO:0006928//movement of cell or subcellular component;GO:0006935//chemotaxis;GO:0007155//cell adhesion;GO:0007158//neuron cell-cell adhesion;GO:0007162//negative regulation of cell adhesion;GO:0007275//multicellular organism development;GO:0007…
MSTRG.35335.4	HOLleu_24473	--	KAJ8034054.1 hypothetical protein HOLleu_24473 [Holothuria leucospilota]	-	-	-	-	-	-	-
MSTRG.35387.1	HOLleu_24512	--	KAJ8034086.1 hypothetical protein HOLleu_24512 [Holothuria leucospilota]	-	-	-	-	GO:0005737//cytoplasm	GO:0003677//DNA binding	GO:0015074//DNA integration;GO:0045892//negative regulation of transcription, DNA-templated
MSTRG.35601.1	MSTRG.35599	--	KAJ8040378.1 hypothetical protein HOLleu_14650 [Holothuria leucospilota]	-	-	-	-	-	-	-
MSTRG.35955.1	HOLleu_24928	--	KAJ8031666.1 G-protein coupled receptor Mth2 [Holothuria leucospilota]	-	-	-	-	GO:0016020//membrane	GO:0004930//G protein-coupled receptor activity	GO:0007186//G protein-coupled receptor signaling pathway
MSTRG.35977.1	HOLleu_24944	--	KAJ8031679.1 hypothetical protein HOLleu_24944 [Holothuria leucospilota]	-	-	-	-	-	-	-
MSTRG.36227.1	HOLleu_25150	--	KAJ8031822.1 hypothetical protein HOLleu_25150 [Holothuria leucospilota]	-	-	-	-	-	-	-
MSTRG.36384.1	HOLleu_25274	--	KAJ8031911.1 Insulin-like growth factor-binding protein complex acid labile subunit [Holothuria leucospilota]	-	-	-	-	-	GO:0005515//protein binding	-
MSTRG.36589.1	HOLleu_25416	--	KAJ8032016.1 hypothetical protein HOLleu_25416 [Holothuria leucospilota]	-	-	-	-	-	-	-
[truncated: 176 more rows]

## Sheet: Table S8
Table S8. Antisense effect of DEL-DEG pairs
lncRNA	mRNA	Symbol	Description	KEGG_A_class	KEGG_B_class	Pathway	K_ID	GO Component	GO Function	GO Process
MSTRG.32831.1	HOLleu_22601	--	KAJ8035385.1 hypothetical protein HOLleu_22601 [Holothuria leucospilota]	-	-	-	-	GO:0000786//nucleosome;GO:0005634//nucleus	GO:0003677//DNA binding	GO:0007283//spermatogenesis
[truncated: 1 more rows]

## Sheet: Table S9
Table S9. Cis-acting effect of lncRNA-mRNA pairs
[truncated: 6,965 more rows]

## Sheet: Table S10
Table S10. Cis-acting effect of DEL-DEG pairs
[truncated: 10 more rows]

[truncated: 1 more sheets: Table S11]
